# Supplementary material for: Viruses Roll the Dice: The Stochastic Behavior of Viral Genome Molecules Accelerates Viral Adaptation at the Cell and Tissue Levels
Source: PLoS Biol. 2015 Mar 17;13(3):e1002094. doi: 10.1371/journal.pbio.1002094 (PMC4364534; doi:10.1371/journal.pbio.1002094)
Supplement: S2 Data — (XLS) [file pbio.1002094.s002.xls]

## Sheet: E50R34p3-11d1-6
E=5×10^0
R=3×10^4
p=3×10^-11
d=1×10^-6
cell #	founder number	shannon entropy (H)
1	1	0
2	1	0
3	1	0
4	1	0
5	2	0.00591737
6	1	0
7	1	0
8	1	0
9	1	0
10	1	0
11	1	0
12	1	0
13	1	0
14	1	0
15	1	0
16	1	0
17	1	0
18	1	0
19	2	0.372518
20	1	0
21	2	0.0590788
22	1	0
23	1	0
24	1	0
25	1	0
26	1	0
27	1	0
28	1	0
29	1	0
30	1	0
31	1	0
32	1	0
33	1	0
34	1	0
35	1	0
36	1	0
37	1	0
38	1	0
39	1	0
40	1	0
41	1	0
42	1	0
43	0	0
44	1	0
45	1	0
46	1	0
47	1	0
48	1	0
49	1	0
50	1	0
51	1	0
52	1	0
53	1	0
54	1	0
55	1	0
56	0	0
57	1	0
58	1	0
59	1	0
60	1	0
61	1	0
62	1	0
63	1	0
64	1	0
65	1	0
66	1	0
67	1	0
68	1	0
69	1	0
70	1	0
71	1	0
72	2	0.0733095
73	1	0
74	1	0
75	1	0
76	1	0
77	1	0
78	1	0
79	1	0
80	1	0
81	1	0
82	2	0.00306425
83	1	0
84	1	0
85	1	0
86	1	0
87	1	0
88	1	0
89	1	0
90	1	0
91	1	0
92	1	0
93	1	0
94	1	0
95	1	0
96	1	0
97	1	0
98	1	0
99	1	0
100	2	0.00176162
101	1	0
102	1	0
103	1	0
104	1	0
105	1	0
106	1	0
107	1	0
108	1	0
109	1	0
110	1	0
111	1	0
112	1	0
113	1	0
114	1	0
115	1	0
116	1	0
117	1	0
118	1	0
119	1	0
120	1	0
121	1	0
122	1	0
123	1	0
124	1	0
125	1	0
126	1	0
127	1	0
128	1	0
129	1	0
130	1	0
131	1	0
132	1	0
133	1	0
134	1	0
135	1	0
136	1	0
137	1	0
138	1	0
139	1	0
140	1	0
141	1	0
142	1	0
143	1	0
144	1	0
145	1	0
146	0	0
147	1	0
148	1	0
149	0	0
150	1	0
151	1	0
152	1	0
153	0	0
154	1	0
155	1	0
156	1	0
157	1	0
158	1	0
159	1	0
160	1	0
161	1	0
162	1	0
163	1	0
164	1	0
165	1	0
166	1	0
167	1	0
168	1	0
169	1	0
170	1	0
171	0	0
172	1	0
173	1	0
174	1	0
175	1	0
176	0	0
177	1	0
178	1	0
179	1	0
180	1	0
181	1	0
182	1	0
183	1	0
184	1	0
185	1	0
186	1	0
187	1	0
188	1	0
189	1	0
190	1	0
191	1	0
192	1	0
193	1	0
194	1	0
195	1	0
196	1	0
197	1	0
198	1	0
199	1	0
200	1	0
201	1	0
202	1	0
203	1	0
204	1	0
205	1	0
206	1	0
207	1	0
208	1	0
209	1	0
210	1	0
211	1	0
212	1	0
213	0	0
214	1	0
215	1	0
216	1	0
217	1	0
218	1	0
219	1	0
220	1	0
221	1	0
222	1	0
223	1	0
224	1	0
225	1	0
226	1	0
227	1	0
228	1	0
229	1	0
230	1	0
231	1	0
232	1	0
233	1	0
234	1	0
235	2	0.676958
236	1	0
237	1	0
238	0	0
239	1	0
240	1	0
241	1	0
242	1	0
243	1	0
244	1	0
245	1	0
246	1	0
247	1	0
248	1	0
249	1	0
250	1	0
251	1	0
252	1	0
253	1	0
254	1	0
255	1	0
256	1	0
257	1	0
258	1	0
259	1	0
260	1	0
261	1	0
262	1	0
263	1	0
264	1	0
265	1	0
266	1	0
267	1	0
268	1	0
269	1	0
270	1	0
271	1	0
272	1	0
273	1	0
274	1	0
275	1	0
276	1	0
277	1	0
278	1	0
279	1	0
280	1	0
281	1	0
282	1	0
283	1	0
284	1	0
285	0	0
286	1	0
287	1	0
288	1	0
289	1	0
290	1	0
291	1	0
292	1	0
293	1	0
294	1	0
295	1	0
296	1	0
297	1	0
298	1	0
299	1	0
300	1	0
301	0	0
302	1	0
303	1	0
304	1	0
305	1	0
306	1	0
307	1	0
308	1	0
309	1	0
310	1	0
311	1	0
312	1	0
313	2	0.0547728
314	1	0
315	1	0
316	1	0
317	1	0
318	1	0
319	1	0
320	1	0
321	1	0
322	1	0
323	1	0
324	1	0
325	1	0
326	2	0.31649
327	1	0
328	1	0
329	1	0
330	1	0
331	1	0
332	1	0
333	0	0
334	1	0
335	1	0
336	1	0
337	1	0
338	1	0
339	1	0
340	1	0
341	1	0
342	1	0
343	1	0
344	1	0
345	1	0
346	1	0
347	1	0
348	1	0
349	1	0
350	1	0
351	1	0
352	1	0
353	1	0
354	1	0
355	1	0
356	1	0
357	1	0
358	1	0
359	1	0
360	1	0
361	1	0
362	0	0
363	1	0
364	1	0
365	1	0
366	1	0
367	1	0
368	1	0
369	2	0.0397388
370	1	0
371	1	0
372	1	0
373	1	0
374	1	0
375	1	0
376	1	0
377	1	0
378	1	0
379	1	0
380	1	0
381	1	0
382	1	0
383	1	0
384	1	0
385	1	0
386	1	0
387	1	0
388	1	0
389	1	0
390	1	0
391	1	0
392	1	0
393	1	0
394	1	0
395	1	0
396	0	0
397	1	0
398	1	0
399	1	0
400	1	0
401	1	0
402	1	0
403	1	0
404	1	0
405	1	0
406	1	0
407	1	0
408	1	0
409	1	0
410	1	0
411	1	0
412	1	0
413	0	0
414	1	0
415	1	0
416	1	0
417	1	0
418	0	0
419	1	0
420	1	0
421	1	0
422	1	0
423	1	0
424	1	0
425	1	0
426	1	0
427	1	0
428	1	0
429	1	0
430	1	0
431	0	0
432	1	0
433	1	0
434	1	0
435	1	0
436	1	0
437	1	0
438	1	0
439	2	0.499186
440	1	0
441	1	0
442	1	0
443	1	0
444	1	0
445	1	0
446	2	0.072153
447	1	0
448	1	0
449	1	0
450	1	0
451	0	0
452	1	0
453	1	0
454	1	0
455	1	0
456	1	0
457	1	0
458	1	0
459	1	0
460	1	0
461	1	0
462	1	0
463	1	0
464	1	0
465	1	0
466	1	0
467	1	0
468	1	0
469	1	0
470	1	0
471	1	0
472	1	0
473	1	0
474	1	0
475	1	0
476	2	0.0819484
477	2	0.0610525
478	1	0
479	2	0.000357691
480	1	0
481	1	0
482	1	0
483	1	0
484	1	0
485	1	0
486	1	0
487	1	0
488	1	0
489	1	0
490	1	0
491	1	0
492	1	0
493	1	0
494	1	0
495	1	0
496	1	0
497	1	0
498	1	0
499	1	0
500	2	0.61898
501	1	0
502	1	0
503	1	0
504	1	0
505	1	0
506	1	0
507	1	0
508	1	0
509	1	0
510	1	0
511	1	0
512	1	0
513	1	0
514	1	0
515	1	0
516	1	0
517	1	0
518	1	0
519	1	0
520	1	0
521	1	0
522	1	0
523	1	0
524	1	0
525	1	0
526	1	0
527	1	0
528	1	0
529	1	0
530	1	0
531	1	0
532	1	0
533	1	0
534	1	0
535	1	0
536	1	0
537	1	0
538	1	0
539	1	0
540	1	0
541	1	0
542	1	0
543	1	0
544	1	0
545	1	0
546	1	0
547	1	0
548	1	0
549	1	0
550	1	0
551	1	0
552	1	0
553	1	0
554	1	0
555	1	0
556	1	0
557	1	0
558	1	0
559	1	0
560	2	0.00505194
561	1	0
562	1	0
563	1	0
564	1	0
565	1	0
566	1	0
567	1	0
568	1	0
569	1	0
570	1	0
571	1	0
572	1	0
573	1	0
574	1	0
575	2	0.424087
576	1	0
577	1	0
578	1	0
579	1	0
580	1	0
581	1	0
582	1	0
583	1	0
584	1	0
585	1	0
586	2	0.477545
587	1	0
588	1	0
589	1	0
590	1	0
591	1	0
592	1	0
593	1	0
594	1	0
595	1	0
596	0	0
597	1	0
598	1	0
599	1	0
600	1	0
601	2	0.00219919
602	0	0
603	1	0
604	1	0
605	1	0
606	1	0
607	1	0
608	1	0
609	1	0
610	1	0
611	1	0
612	1	0
613	1	0
614	1	0
615	0	0
616	1	0
617	1	0
618	1	0
619	1	0
620	1	0
621	1	0
622	1	0
623	1	0
624	1	0
625	1	0
626	1	0
627	2	0.394151
628	1	0
629	1	0
630	1	0
631	1	0
632	1	0
633	1	0
634	1	0
635	1	0
636	1	0
637	1	0
638	1	0
639	1	0
640	1	0
641	1	0
642	1	0
643	1	0
644	1	0
645	1	0
646	1	0
647	1	0
648	2	0.180644
649	1	0
650	0	0
651	1	0
652	1	0
653	1	0
654	1	0
655	1	0
656	1	0
657	1	0
658	1	0
659	2	0.00356073
660	1	0
661	1	0
662	1	0
663	1	0
664	1	0
665	1	0
666	1	0
667	1	0
668	1	0
669	1	0
670	1	0
671	1	0
672	1	0
673	1	0
674	1	0
675	1	0
676	1	0
677	1	0
678	1	0
679	1	0
680	1	0
681	1	0
682	1	0
683	1	0
684	1	0
685	1	0
686	1	0
687	1	0
688	1	0
689	1	0
690	1	0
691	1	0
692	1	0
693	1	0
694	1	0
695	1	0
696	1	0
697	1	0
698	1	0
699	1	0
700	1	0
701	1	0
702	1	0
703	1	0
704	1	0
705	1	0
706	1	0
707	1	0
708	1	0
709	1	0
710	1	0
711	1	0
712	1	0
713	1	0
714	1	0
715	1	0
716	1	0
717	1	0
718	1	0
719	1	0
720	1	0
721	1	0
722	1	0
723	1	0
724	1	0
725	1	0
726	1	0
727	1	0
728	1	0
729	1	0
730	0	0
731	1	0
732	1	0
733	1	0
734	1	0
735	1	0
736	1	0
737	1	0
738	1	0
739	1	0
740	1	0
741	1	0
742	1	0
743	3	0.0390246
744	1	0
745	1	0
746	1	0
747	1	0
748	1	0
749	1	0
750	1	0
751	1	0
752	1	0
753	1	0
754	1	0
755	1	0
756	1	0
757	1	0
758	1	0
759	1	0
760	2	0.000336735
761	1	0
762	1	0
763	1	0
764	1	0
765	1	0
766	1	0
767	1	0
768	1	0
769	1	0
770	1	0
771	1	0
772	1	0
773	1	0
774	1	0
775	1	0
776	1	0
777	2	0.00372625
778	0	0
779	1	0
780	2	0.00429979
781	1	0
782	0	0
783	1	0
784	1	0
785	1	0
786	1	0
787	1	0
788	1	0
789	1	0
790	1	0
791	1	0
792	1	0
793	1	0
794	1	0
795	1	0
796	2	0.106109
797	1	0
798	1	0
799	1	0
800	1	0
801	1	0
802	2	0.0506512
803	1	0
804	1	0
805	1	0
806	1	0
807	1	0
808	1	0
809	1	0
810	1	0
811	0	0
812	1	0
813	1	0
814	1	0
815	1	0
816	1	0
817	1	0
818	1	0
819	1	0
820	1	0
821	1	0
822	1	0
823	1	0
824	1	0
825	1	0
826	1	0
827	1	0
828	1	0
829	1	0
830	0	0
831	1	0
832	1	0
833	1	0
834	1	0
835	1	0
836	1	0
837	1	0
838	1	0
839	1	0
840	1	0
841	1	0
842	1	0
843	1	0
844	1	0
845	1	0
846	1	0
847	1	0
848	0	0
849	1	0
850	1	0
851	1	0
852	1	0
853	1	0
854	1	0
855	1	0
856	1	0
857	2	0.00896218
858	1	0
859	1	0
860	1	0
861	1	0
862	1	0
863	1	0
864	1	0
865	1	0
866	1	0
867	1	0
868	1	0
869	1	0
870	1	0
871	1	0
872	1	0
873	1	0
874	2	0.000235886
875	1	0
876	1	0
877	1	0
878	1	0
879	1	0
880	1	0
881	1	0
882	1	0
883	1	0
884	1	0
885	1	0
886	1	0
887	1	0
888	1	0
889	1	0
890	1	0
891	1	0
892	1	0
893	1	0
894	1	0
895	1	0
896	1	0
897	1	0
898	1	0
899	1	0
900	2	0.204859
901	1	0
902	1	0
903	1	0
904	1	0
905	1	0
906	1	0
907	1	0
908	0	0
909	1	0
910	1	0
911	1	0
912	1	0
913	1	0
914	1	0
915	1	0
916	1	0
917	1	0
918	1	0
919	1	0
920	1	0
921	1	0
922	1	0
923	1	0
924	1	0
925	1	0
926	1	0
927	1	0
928	1	0
929	1	0
930	1	0
931	1	0
932	1	0
933	1	0
934	1	0
935	1	0
936	1	0
937	1	0
938	1	0
939	1	0
940	1	0
941	1	0
942	1	0
943	0	0
944	0	0
945	1	0
946	1	0
947	1	0
948	1	0
949	1	0
950	1	0
951	1	0
952	1	0
953	0	0
954	1	0
955	1	0
956	1	0
957	1	0
958	1	0
959	2	0.377163
960	1	0
961	1	0
962	1	0
963	1	0
964	1	0
965	1	0
966	1	0
967	1	0
968	1	0
969	1	0
970	1	0
971	1	0
972	2	0.00875121
973	1	0
974	1	0
975	1	0
976	1	0
977	1	0
978	1	0
979	1	0
980	1	0
981	1	0
982	1	0
983	1	0
984	1	0
985	1	0
986	1	0
987	1	0
988	1	0
989	1	0
990	1	0
991	1	0
992	1	0
993	1	0
994	1	0
995	1	0
996	1	0
997	1	0
998	1	0
999	1	0
1000	1	0

## Sheet: E51R34p3-11d1-5
E=5×10^1
R=3×10^4
p=3×10^-11
d=1×10^-5
cell #	founder number	shannon entropy (H)
1	1	0
2	1	0
3	2	0.261179
4	3	0.511794
5	1	0
6	2	0.00285754
7	2	0.284041
8	1	0
9	1	0
10	3	0.103894
11	1	0
12	1	0
13	1	0
14	1	0
15	2	0.172232
16	1	0
17	3	0.391542
18	3	0.0735587
19	2	0.0278823
20	0	0
21	2	0.0698171
22	1	0
23	1	0
24	2	0.008412
25	1	0
26	2	0.00171682
27	1	0
28	1	0
29	1	0
30	2	0.470722
31	1	0
32	2	0.0016672
33	1	0
34	1	0
35	1	0
36	1	0
37	2	0.00756953
38	1	0
39	1	0
40	1	0
41	1	0
42	1	0
43	2	0.028961
44	1	0
45	1	0
46	1	0
47	1	0
48	1	0
49	4	0.00551616
50	1	0
51	2	0.00263087
52	1	0
53	1	0
54	3	0.133817
55	1	0
56	1	0
57	2	0.510076
58	1	0
59	2	0.000605701
60	1	0
61	1	0
62	1	0
63	1	0
64	1	0
65	2	0.389426
66	1	0
67	2	0.0145931
68	2	0.0462282
69	1	0
70	2	0.000663227
71	1	0
72	1	0
73	2	0.21969
74	1	0
75	1	0
76	2	0.00103482
77	1	0
78	1	0
79	1	0
80	2	0.320307
81	1	0
82	2	0.0549773
83	1	0
84	1	0
85	2	0.00194764
86	1	0
87	2	0.170844
88	1	0
89	1	0
90	3	0.529503
91	1	0
92	2	0.144609
93	1	0
94	0	0
95	2	0.46146
96	2	0.0372072
97	1	0
98	2	0.300782
99	2	0.0377439
100	1	0
101	1	0
102	1	0
103	1	0
104	1	0
105	1	0
106	1	0
107	1	0
108	1	0
109	1	0
110	1	0
111	2	0.505606
112	2	0.0012051
113	1	0
114	1	0
115	1	0
116	1	0
117	2	0.00166381
118	1	0
119	1	0
120	1	0
121	2	0.662368
122	2	0.210705
123	1	0
124	1	0
125	1	0
126	1	0
127	2	0.000717225
128	1	0
129	1	0
130	2	0.000225521
131	1	0
132	1	0
133	1	0
134	1	0
135	1	0
136	1	0
137	2	0.0478376
138	1	0
139	2	0.0105092
140	1	0
141	1	0
142	3	0.13214
143	1	0
144	1	0
145	1	0
146	1	0
147	1	0
148	1	0
149	1	0
150	1	0
151	1	0
152	1	0
153	1	0
154	2	0.111478
155	1	0
156	2	0.00112001
157	2	0.00144285
158	1	0
159	1	0
160	1	0
161	2	0.108696
162	0	0
163	2	0.000341936
164	2	0.261398
165	1	0
166	1	0
167	1	0
168	1	0
169	1	0
170	2	0.0014613
171	1	0
172	1	0
173	1	0
174	1	0
175	2	0.00208038
176	1	0
177	1	0
178	1	0
179	1	0
180	3	0.00499232
181	1	0
182	1	0
183	1	0
184	2	0.0914456
185	1	0
186	2	0.000431213
187	1	0
188	1	0
189	1	0
190	1	0
191	2	0.00120091
192	1	0
193	1	0
194	2	0.584039
195	1	0
196	1	0
197	1	0
198	1	0
199	1	0
200	1	0
201	1	0
202	2	0.00299992
203	2	0.0424149
204	1	0
205	2	0.00536335
206	1	0
207	2	0.0512635
208	1	0
209	1	0
210	1	0
211	1	0
212	1	0
213	1	0
214	2	0.532341
215	1	0
216	2	0.564568
217	3	0.399577
218	1	0
219	1	0
220	1	0
221	3	0.704353
222	2	0.0130233
223	1	0
224	2	0.051953
225	1	0
226	1	0
227	1	0
228	2	0.269894
229	1	0
230	1	0
231	1	0
232	1	0
233	2	0.677134
234	1	0
235	1	0
236	1	0
237	1	0
238	2	0.0283892
239	1	0
240	1	0
241	2	0.0169623
242	1	0
243	1	0
244	1	0
245	3	0.539374
246	1	0
247	1	0
248	1	0
249	1	0
250	2	0.00324167
251	1	0
252	1	0
253	1	0
254	1	0
255	1	0
256	1	0
257	1	0
258	1	0
259	1	0
260	1	0
261	1	0
262	1	0
263	1	0
264	1	0
265	1	0
266	2	0.0674431
267	2	0.0118235
268	2	0.00270347
269	1	0
270	1	0
271	1	0
272	1	0
273	2	0.00400981
274	1	0
275	1	0
276	1	0
277	1	0
278	2	0.122786
279	1	0
280	2	0.0122138
281	2	0.00117012
282	2	0.002662
283	1	0
284	1	0
285	1	0
286	1	0
287	3	0.699882
288	1	0
289	1	0
290	3	0.696957
291	1	0
292	1	0
293	1	0
294	1	0
295	1	0
296	1	0
297	2	0.000676132
298	2	0.0153502
299	1	0
300	1	0
301	1	0
302	2	0.000766982
303	2	0.115942
304	3	0.254444
305	1	0
306	1	0
307	1	0
308	1	0
309	1	0
310	1	0
311	1	0
312	1	0
313	2	0.00434283
314	2	0.355835
315	1	0
316	1	0
317	2	0.00142831
318	3	0.0676588
319	1	0
320	2	0.0018083
321	2	0.000677785
322	1	0
323	1	0
324	1	0
325	0	0
326	1	0
327	2	0.150765
328	1	0
329	2	0.00147817
330	1	0
331	3	0.106743
332	1	0
333	1	0
334	2	0.0119485
335	1	0
336	1	0
337	1	0
338	1	0
339	1	0
340	1	0
341	2	0.0212824
342	2	0.00437363
343	1	0
344	2	0.00101803
345	1	0
346	2	0.0120576
347	1	0
348	1	0
349	1	0
350	3	0.699498
351	1	0
352	1	0
353	2	0.00047236
354	1	0
355	1	0
356	1	0
357	1	0
358	1	0
359	1	0
360	1	0
361	1	0
362	2	0.576454
363	1	0
364	1	0
365	1	0
366	1	0
367	1	0
368	2	0.00103814
369	2	0.000543422
370	1	0
371	1	0
372	1	0
373	1	0
374	1	0
375	1	0
376	3	0.124353
377	1	0
378	2	0.560072
379	1	0
380	1	0
381	1	0
382	2	0.58359
383	2	0.194402
384	1	0
385	1	0
386	1	0
387	1	0
388	2	0.259408
389	1	0
390	2	0.404046
391	4	0.0184487
392	1	0
393	1	0
394	1	0
395	1	0
396	1	0
397	2	0.000805994
398	2	0.000667101
399	1	0
400	1	0
401	1	0
402	1	0
403	1	0
404	1	0
405	1	0
406	2	0.313921
407	1	0
408	1	0
409	1	0
410	3	0.68266
411	1	0
412	3	0.546516
413	1	0
414	1	0
415	2	0.384447
416	2	0.0287408
417	2	0.292151
418	1	0
419	1	0
420	1	0
421	1	0
422	1	0
423	2	0.0195112
424	2	0.00166559
425	2	0.0897694
426	2	0.157166
427	3	0.566928
428	1	0
429	1	0
430	1	0
431	2	0.000231492
432	1	0
433	1	0
434	1	0
435	1	0
436	1	0
437	2	0.000384936
438	1	0
439	3	0.0154061
440	2	0.00417611
441	1	0
442	2	0.0304232
443	1	0
444	1	0
445	1	0
446	2	0.673855
447	2	0.108942
448	2	0.553747
449	1	0
450	2	0.0485118
451	1	0
452	1	0
453	1	0
454	1	0
455	3	0.00411457
456	2	0.00134089
457	1	0
458	2	0.000632557
459	1	0
460	2	0.368164
461	1	0
462	1	0
463	2	0.000443146
464	1	0
465	1	0
466	2	0.263489
467	1	0
468	1	0
469	1	0
470	1	0
471	1	0
472	1	0
473	2	0.000157671
474	3	0.684982
475	1	0
476	1	0
477	1	0
478	2	0.000375263
479	1	0
480	1	0
481	1	0
482	1	0
483	1	0
484	3	0.00554874
485	2	0.297916
486	2	0.00598522
487	1	0
488	2	0.000279761
489	2	0.137373
490	0	0
491	1	0
492	2	0.203404
493	2	0.163016
494	2	0.143157
495	1	0
496	1	0
497	2	0.0634087
498	1	0
499	1	0
500	1	0
501	1	0
502	2	0.113558
503	2	0.407655
504	1	0
505	1	0
506	1	0
507	1	0
508	1	0
509	1	0
510	1	0
511	2	0.00162217
512	2	0.00269175
513	1	0
514	2	0.200442
515	1	0
516	2	0.000356523
517	1	0
518	1	0
519	1	0
520	1	0
521	1	0
522	1	0
523	1	0
524	1	0
525	1	0
526	1	0
527	1	0
528	1	0
529	1	0
530	2	0.625595
531	1	0
532	2	0.000446718
533	2	0.0515063
534	2	0.395665
535	1	0
536	1	0
537	2	0.000413085
538	1	0
539	1	0
540	1	0
541	3	0.694146
542	1	0
543	2	0.00957993
544	1	0
545	2	0.00110239
546	1	0
547	1	0
548	3	0.629313
549	1	0
550	1	0
551	1	0
552	1	0
553	2	0.43916
554	1	0
555	1	0
556	1	0
557	2	0.00307656
558	1	0
559	1	0
560	1	0
561	3	0.17305
562	2	0.0405571
563	2	0.00254368
564	1	0
565	1	0
566	1	0
567	3	0.107147
568	1	0
569	1	0
570	1	0
571	2	0.000447513
572	1	0
573	2	0.000452417
574	2	0.0022262
575	1	0
576	1	0
577	1	0
578	1	0
579	3	0.711328
580	2	0.644138
581	1	0
582	1	0
583	2	0.00150029
584	1	0
585	1	0
586	1	0
587	1	0
588	2	0.0313076
589	1	0
590	1	0
591	1	0
592	1	0
593	1	0
594	1	0
595	1	0
596	3	0.554664
597	1	0
598	2	0.0805876
599	2	0.000652855
600	1	0
601	1	0
602	1	0
603	2	0.000861114
604	2	0.00282358
605	1	0
606	2	0.00103348
607	2	0.552884
608	2	0.00250674
609	1	0
610	1	0
611	2	0.160635
612	1	0
613	2	0.0677212
614	1	0
615	1	0
616	1	0
617	2	0.146711
618	1	0
619	1	0
620	1	0
621	1	0
622	1	0
623	1	0
624	2	0.00368755
625	2	0.000251869
626	1	0
627	1	0
628	1	0
629	2	0.00070762
630	2	0.00318183
631	1	0
632	1	0
633	1	0
634	2	0.0399067
635	1	0
636	1	0
637	1	0
638	1	0
639	2	0.000624332
640	2	0.019285
641	1	0
642	3	0.686144
643	1	0
644	1	0
645	2	0.00187647
646	2	0.692894
647	1	0
648	1	0
649	1	0
650	2	0.54186
651	1	0
652	1	0
653	1	0
654	1	0
655	1	0
656	1	0
657	2	0.197631
658	1	0
659	3	0.0191752
660	3	0.00284279
661	1	0
662	3	0.0921914
663	2	0.00928124
664	1	0
665	1	0
666	1	0
667	2	0.00378434
668	1	0
669	1	0
670	1	0
671	2	0.0317283
672	1	0
673	2	0.318421
674	1	0
675	2	0.0267222
676	2	0.0973371
677	2	0.000984733
678	1	0
679	2	0.402202
680	2	0.000341667
681	1	0
682	2	0.087839
683	3	0.100628
684	1	0
685	1	0
686	2	0.384857
687	2	0.317197
688	1	0
689	3	0.128806
690	2	0.546403
691	2	0.634914
692	1	0
693	1	0
694	1	0
695	1	0
696	2	0.0134277
697	1	0
698	1	0
699	2	0.00135821
700	1	0
701	2	0.000457248
702	1	0
703	0	0
704	1	0
705	3	0.149266
706	2	0.00523832
707	1	0
708	1	0
709	2	0.0288264
710	2	0.0539892
711	1	0
712	1	0
713	2	0.0570157
714	2	0.00201896
715	3	0.158727
716	1	0
717	1	0
718	4	0.360584
719	1	0
720	1	0
721	2	0.000321701
722	1	0
723	2	0.000387794
724	2	0.0391765
725	1	0
726	1	0
727	1	0
728	1	0
729	1	0
730	2	0.026638
731	1	0
732	2	0.0143616
733	2	0.0472799
734	1	0
735	3	0.0691571
736	2	0.00218114
737	1	0
738	1	0
739	1	0
740	1	0
741	1	0
742	1	0
743	3	0.195104
744	2	0.0823483
745	1	0
746	2	0.00610228
747	2	0.116926
748	1	0
749	2	0.0913421
750	1	0
751	1	0
752	1	0
753	2	0.0432675
754	1	0
755	2	0.00336611
756	1	0
757	2	0.000462034
758	1	0
759	2	0.00138698
760	2	0.00162239
761	1	0
762	1	0
763	1	0
764	1	0
765	1	0
766	2	0.000732575
767	1	0
768	1	0
769	1	0
770	1	0
771	1	0
772	3	0.276377
773	1	0
774	1	0
775	1	0
776	1	0
777	1	0
778	2	0.663798
779	0	0
780	2	0.0847644
781	1	0
782	2	0.00980063
783	1	0
784	1	0
785	1	0
786	1	0
787	1	0
788	3	0.502328
789	4	0.0244003
790	2	0.010402
791	2	0.263226
792	2	0.583048
793	1	0
794	1	0
795	2	0.654032
796	1	0
797	1	0
798	3	0.656174
799	1	0
800	2	0.267245
801	2	0.00042735
802	2	0.0128643
803	2	0.661323
804	1	0
805	1	0
806	1	0
807	2	0.00236109
808	1	0
809	1	0
810	1	0
811	2	0.000685538
812	1	0
813	1	0
814	2	0.0489572
815	1	0
816	1	0
817	1	0
818	1	0
819	1	0
820	1	0
821	1	0
822	1	0
823	1	0
824	1	0
825	1	0
826	1	0
827	1	0
828	1	0
829	1	0
830	1	0
831	1	0
832	1	0
833	2	0.0772605
834	3	0.678176
835	1	0
836	2	0.00252425
837	1	0
838	1	0
839	1	0
840	2	0.451602
841	3	0.122229
842	1	0
843	1	0
844	2	0.0114874
845	1	0
846	2	0.00881294
847	1	0
848	1	0
849	1	0
850	1	0
851	2	0.638541
852	1	0
853	2	0.0108295
854	1	0
855	1	0
856	3	0.0135235
857	3	0.717466
858	1	0
859	1	0
860	1	0
861	1	0
862	1	0
863	2	0.0747235
864	1	0
865	1	0
866	1	0
867	1	0
868	1	0
869	1	0
870	1	0
871	3	0.333935
872	3	0.0468731
873	2	0.437687
874	2	0.0039847
875	2	0.233096
876	2	0.255032
877	1	0
878	1	0
879	2	0.648894
880	2	0.597469
881	1	0
882	1	0
883	2	0.44892
884	1	0
885	2	0.000889707
886	1	0
887	1	0
888	2	0.00047081
889	2	0.00249985
890	1	0
891	1	0
892	2	0.00307608
893	2	0.00290735
894	2	0.00648834
895	1	0
896	2	0.000654549
897	1	0
898	1	0
899	1	0
900	1	0
901	1	0
902	2	0.0176739
903	1	0
904	1	0
905	1	0
906	1	0
907	3	0.0795296
908	1	0
909	2	0.0123625
910	1	0
911	2	0.0291746
912	3	0.156086
913	2	0.655183
914	1	0
915	1	0
916	1	0
917	1	0
918	1	0
919	1	0
920	1	0
921	2	0.0027758
922	1	0
923	1	0
924	1	0
925	1	0
926	1	0
927	1	0
928	2	0.012788
929	2	0.0354612
930	1	0
931	1	0
932	2	0.0382519
933	1	0
934	0	0
935	2	0.00207673
936	1	0
937	1	0
938	2	0.233251
939	2	0.279715
940	1	0
941	1	0
942	1	0
943	1	0
944	1	0
945	1	0
946	1	0
947	1	0
948	1	0
949	3	0.065811
950	1	0
951	1	0
952	2	0.480613
953	2	0.000778773
954	1	0
955	1	0
956	2	0.543878
957	1	0
958	1	0
959	1	0
960	1	0
961	1	0
962	1	0
963	1	0
964	1	0
965	2	0.0507565
966	1	0
967	1	0
968	1	0
969	3	0.193105
970	1	0
971	2	0.000375213
972	1	0
973	2	0.490759
974	1	0
975	1	0
976	3	0.17313
977	1	0
978	1	0
979	1	0
980	1	0
981	1	0
982	1	0
983	1	0
984	1	0
985	1	0
986	1	0
987	1	0
988	3	0.40333
989	1	0
990	1	0
991	2	0.00416091
992	1	0
993	1	0
994	2	0.259699
995	1	0
996	1	0
997	1	0
998	1	0
999	1	0
1000	2	0.00124596

## Sheet: E53R31p3-6d1-1
E=5×10^3
R=3×10^1
p=3×10^-6
d=1×10^-1
cell #	founder number	shannon entropy (H)
1	4	1.34622
2	2	0.634892
3	5	1.21011
4	4	1.11655
5	3	0.659287
6	6	1.28024
7	4	1.178
8	4	1.27053
9	4	1.10741
10	1	0
11	2	0.427094
12	3	0.757658
13	0	0
14	6	1.66728
15	2	0.170291
16	8	1.83936
17	6	1.53645
18	4	1.22386
19	2	0.67243
20	11	2.18553
21	2	0.225873
22	1	0
23	5	1.22838
24	6	1.4122
25	7	1.71088
26	3	0.995871
27	2	0.686333
28	5	1.50022
29	5	1.22404
30	3	0.927535
31	5	1.49168
32	6	1.58023
33	7	1.77822
34	4	1.13526
35	4	1.3686
36	3	0.988856
37	4	1.01664
38	5	1.34522
39	4	0.761627
40	3	1.06359
41	2	0.380001
42	2	0.631744
43	5	1.36431
44	6	1.46723
45	5	1.31969
46	5	1.30383
47	6	1.21469
48	4	1.09052
49	5	1.08524
50	2	0.377572
51	3	0.542404
52	2	0.647657
53	5	1.4573
54	5	1.58344
55	3	0.885077
56	3	1.08765
57	4	1.05547
58	2	0.267893
59	3	0.963694
60	5	1.38394
61	4	1.32184
62	3	0.586141
63	5	1.50111
64	5	1.46925
65	1	0
66	3	0.848
67	4	1.17538
68	4	1.30456
69	8	1.83729
70	2	0.68688
71	3	1.07646
72	0	0
73	6	1.47408
74	3	0.69557
75	5	1.57404
76	6	1.21616
77	8	2.00248
78	4	1.14179
79	4	1.1006
80	3	0.971173
81	2	0.587693
82	4	1.24663
83	5	1.4664
84	4	1.0048
85	6	1.59717
86	6	1.5623
87	3	0.640283
88	1	0
89	7	1.56556
90	5	1.17628
91	3	0.887559
92	5	1.3111
93	3	0.719976
94	6	1.45589
95	4	1.19922
96	3	0.77841
97	5	1.46001
98	3	1.01857
99	4	1.28042
100	3	1.09146
101	4	1.33362
102	3	0.677324
103	3	0.995485
104	5	1.44101
105	5	1.4492
106	1	0
107	3	0.67656
108	3	0.670127
109	4	1.30887
110	3	0.93926
111	8	1.67738
112	7	1.71384
113	6	1.45273
114	3	0.80578
115	8	1.96876
116	6	1.4347
117	3	1.02045
118	1	0
119	2	0.533369
120	6	1.60673
121	7	1.71038
122	4	1.25433
123	6	1.68547
124	5	1.12576
125	2	0.354051
126	2	0.494918
127	4	0.868622
128	2	0.637379
129	5	0.912861
130	6	1.66756
131	6	1.49977
132	3	0.970641
133	1	0
134	2	0.2005
135	3	0.993521
136	3	0.620345
137	5	1.28235
138	4	1.33148
139	2	0.692641
140	2	0.216639
141	2	0.131692
142	3	0.818719
143	5	1.32335
144	4	1.19587
145	4	1.25843
146	3	1.03746
147	3	1.08082
148	6	1.48712
149	5	1.33532
150	2	0.386647
151	2	0.596021
152	2	0.595047
153	5	1.35306
154	2	0.505146
155	3	0.8269
156	5	1.43609
157	4	1.23587
158	2	0.290078
159	6	1.44577
160	5	1.51024
161	5	1.11888
162	1	0
163	5	1.39135
164	7	1.6428
165	3	0.980711
166	3	1.06596
167	7	1.8559
168	6	1.41576
169	3	0.761837
170	2	0.311605
171	6	1.66686
172	6	1.47018
173	1	0
174	6	1.61197
175	6	1.1878
176	6	1.54109
177	3	0.851924
178	0	0
179	4	1.09992
180	3	0.944377
181	3	1.08851
182	1	0
183	4	1.30244
184	5	1.32437
185	6	1.64856
186	6	1.48656
187	2	0.675998
188	7	1.77698
189	5	1.37778
190	4	1.2166
191	3	0.876388
192	3	0.947489
193	4	0.694481
194	4	1.00841
195	3	1.039
196	10	2.12382
197	3	0.705564
198	4	1.32553
199	3	0.839346
200	4	1.11105
201	5	1.40477
202	3	0.835302
203	2	0.593728
204	2	0.624773
205	4	1.03495
206	4	1.04572
207	5	1.33746
208	8	1.9526
209	3	1.06853
210	4	1.21499
211	8	1.75585
212	5	1.50341
213	3	0.937342
214	5	1.43926
215	6	1.60159
216	3	1.04841
217	1	0
218	2	0.687961
219	4	1.11568
220	3	0.909053
221	5	1.20756
222	3	0.814716
223	3	0.966442
224	4	0.843581
225	4	1.23236
226	1	0
227	4	0.776688
228	3	0.887676
229	7	1.50761
230	4	1.32507
231	4	1.37156
232	5	1.26182
233	1	0
234	2	0.559635
235	3	0.817449
236	4	1.1964
237	5	1.40643
238	5	1.57702
239	6	1.5157
240	4	1.22189
241	4	1.11513
242	4	1.22848
243	8	1.909
244	5	1.49687
245	5	1.3045
246	3	1.0333
247	7	1.70569
248	8	1.50155
249	3	0.743181
250	5	1.44378
251	3	0.620671
252	4	1.12119
253	2	0.613489
254	5	1.39413
255	7	1.90895
256	2	0.579196
257	4	1.24631
258	0	0
259	5	1.35313
260	5	1.41378
261	4	1.32625
262	3	1.05316
263	1	0
264	2	0.53458
265	2	0.644036
266	2	0.400553
267	4	1.22427
268	2	0.60597
269	5	1.46794
270	5	1.02659
271	4	0.947287
272	4	1.20934
273	3	0.984027
274	7	1.76199
275	4	1.17497
276	8	1.81898
277	4	1.06083
278	2	0.629879
279	4	0.900232
280	3	0.94495
281	5	1.25592
282	7	1.67685
283	3	1.05799
284	4	1.29067
285	8	1.73538
286	5	1.30549
287	4	1.28906
288	5	1.45224
289	2	0.466615
290	3	0.780511
291	4	1.18962
292	2	0.692121
293	6	1.51133
294	2	0.691272
295	4	0.842578
296	2	0.543562
297	5	1.35259
298	4	0.998889
299	4	0.471381
300	3	0.685773
301	4	1.17109
302	2	0.637333
303	3	0.981415
304	6	1.67519
305	0	0
306	3	0.977298
307	5	1.47086
308	2	0.388672
309	4	1.01825
310	5	1.48201
311	3	0.958938
312	2	0.335353
313	8	1.82453
314	3	0.747953
315	2	0.692977
316	2	0.665877
317	2	0.323522
318	6	1.7171
319	6	1.35623
320	4	1.02901
321	6	1.46167
322	0	0
323	3	1.02065
324	1	0
325	4	0.745451
326	2	0.608239
327	3	1.07841
328	6	1.40689
329	4	0.89427
330	2	0.672734
331	6	1.50485
332	3	1.09357
333	6	1.48213
334	6	1.34351
335	3	0.989075
336	8	1.91835
337	4	1.29607
338	3	0.814071
339	2	0.56529
340	5	1.02384
341	10	2.06988
342	3	0.963538
343	2	0.412811
344	10	2.08053
345	2	0.588789
346	1	0
347	4	0.95703
348	4	1.17408
349	3	1.0022
350	4	0.955614
351	5	1.28036
352	3	0.843048
353	4	1.04495
354	4	1.31001
355	3	0.957942
356	1	0
357	3	0.972859
358	3	0.76529
359	5	1.45956
360	2	0.313041
361	6	1.61244
362	3	0.855865
363	6	1.52003
364	4	1.29108
365	3	0.962417
366	5	1.27686
367	6	1.54706
368	3	0.753797
369	5	1.32875
370	3	0.927831
371	4	1.14707
372	3	1.02206
373	3	1.00696
374	3	1.08142
375	3	0.659652
376	2	0.684417
377	6	1.57027
378	5	1.43422
379	3	1.03195
380	5	1.19518
381	8	1.40499
382	7	1.79474
383	3	0.781724
384	4	0.96653
385	5	1.29362
386	2	0.513529
387	8	1.76684
388	6	1.55416
389	0	0
390	2	0.656489
391	2	0.374991
392	4	0.941862
393	3	1.08057
394	9	2.0342
395	5	1.48382
396	4	1.31892
397	4	1.04068
398	6	1.24964
399	1	0
400	4	1.09965
401	2	0.682278
402	4	1.24482
403	3	1.04472
404	1	0
405	2	0.690723
406	4	1.29747
407	3	0.652482
408	3	1.05111
409	2	0.52663
410	1	0
411	6	1.65643
412	2	0.693097
413	0	0
414	6	1.34239
415	3	0.787169
416	6	1.47728
417	2	0.288934
418	5	1.09335
419	3	0.90137
420	4	0.900587
421	4	1.22549
422	3	1.01079
423	3	0.70712
424	2	0.691841
425	5	1.58653
426	6	1.64237
427	5	1.40972
428	1	0
429	4	1.37422
430	6	1.65282
431	3	1.0318
432	4	1.03815
433	2	0.337985
434	2	0.533599
435	5	1.53261
436	5	1.44765
437	4	1.22364
438	4	1.14604
439	2	0.180663
440	6	1.49934
441	2	0.288123
442	3	1.00437
443	3	0.461135
444	3	1.0277
445	4	0.756795
446	3	0.507349
447	3	0.824611
448	7	1.47771
449	3	0.879723
450	4	1.18393
451	3	0.924707
452	3	1.05029
453	3	0.724571
454	7	1.87295
455	5	0.665961
456	4	0.927536
457	5	1.1643
458	3	1.08467
459	5	1.27739
460	3	1.06116
461	6	1.61211
462	7	1.61425
463	7	1.73597
464	2	0.674565
465	2	0.337288
466	2	0.68495
467	4	1.10891
468	5	1.37397
469	6	1.56177
470	2	0.288292
471	5	1.20089
472	7	1.71836
473	5	1.47808
474	2	0.524673
475	3	0.771265
476	3	1.01959
477	2	0.692866
478	5	1.32538
479	5	1.27363
480	5	1.32496
481	8	1.74238
482	6	1.50662
483	6	1.57125
484	2	0.69043
485	3	0.656199
486	2	0.345554
487	3	1.08273
488	6	1.61632
489	5	1.11888
490	4	1.38051
491	4	1.21117
492	2	0.211865
493	4	1.00068
494	2	0.438544
495	5	1.36889
496	3	0.878962
497	7	1.81168
498	2	0.537166
499	1	0
500	6	1.54941
501	4	1.20325
502	4	0.865392
503	5	1.46794
504	7	1.6135
505	5	1.3253
506	4	1.29476
507	7	1.3668
508	9	2.05617
509	3	1.00198
510	4	0.968893
511	2	0.582622
512	4	0.912387
513	6	1.48632
514	1	0
515	5	1.43305
516	7	1.72517
517	2	0.157522
518	3	0.761648
519	5	1.54768
520	6	1.57459
521	2	0.410116
522	4	1.08735
523	6	1.54895
524	4	1.26551
525	2	0.127969
526	7	1.57979
527	3	0.67778
528	4	1.15712
529	3	0.537253
530	6	1.67461
531	2	0.667896
532	3	0.763858
533	3	0.342854
534	8	1.91701
535	2	0.362609
536	4	1.24919
537	0	0
538	3	0.716799
539	4	1.0567
540	1	0
541	4	1.2402
542	3	1.06092
543	6	1.35136
544	8	1.61101
545	4	1.20431
546	1	0
547	3	0.50144
548	3	0.582777
549	4	1.10411
550	4	1.28334
551	3	0.801953
552	5	1.36611
553	3	1.0612
554	2	0.623796
555	4	1.30348
556	2	0.686136
557	3	0.756271
558	2	0.543273
559	7	1.40632
560	6	1.06422
561	1	0
562	2	0.538539
563	3	0.953582
564	3	0.940232
565	1	0
566	2	0.433961
567	4	0.963873
568	4	1.19106
569	3	0.776136
570	4	1.09676
571	3	0.931223
572	6	1.48501
573	3	0.899134
574	1	0
575	4	1.05558
576	6	1.50575
577	1	0
578	5	1.3591
579	5	1.36168
580	5	1.31239
581	2	0.688389
582	2	0.141337
583	6	1.6912
584	6	1.40244
585	2	0.631644
586	2	0.583433
587	1	0
588	2	0.69056
589	2	0.634028
590	2	0.692544
591	6	1.19005
592	3	0.810339
593	2	0.502289
594	2	0.652245
595	4	1.11127
596	0	0
597	2	0.690491
598	3	1.01764
599	7	1.59767
600	3	0.787288
601	5	1.18632
602	1	0
603	4	1.18647
604	4	1.19837
605	2	0.687052
606	6	1.659
607	3	0.794731
608	5	1.1473
609	4	0.930796
610	6	1.38646
611	4	1.36479
612	4	0.723671
613	5	1.40927
614	3	0.821227
615	5	1.51576
616	4	1.19972
617	5	1.31698
618	5	1.09001
619	5	1.2287
620	3	0.998675
621	5	1.26553
622	3	0.917083
623	7	1.80439
624	4	1.05252
625	7	1.46068
626	6	1.50815
627	4	1.2859
628	2	0.500402
629	5	1.31069
630	3	1.0435
631	3	1.0974
632	1	0
633	1	0
634	5	1.01629
635	2	0.628393
636	6	1.35822
637	5	1.13557
638	4	0.98106
639	3	0.962622
640	0	0
641	3	0.536572
642	3	0.958134
643	6	1.32667
644	1	0
645	4	1.35694
646	3	0.959908
647	4	1.23309
648	3	0.882682
649	7	1.63345
650	2	0.692991
651	2	0.419067
652	2	0.354811
653	6	1.17566
654	3	0.594246
655	6	1.53895
656	7	1.67658
657	5	1.53957
658	6	1.10338
659	2	0.613592
660	3	0.820098
661	3	0.920254
662	3	0.663371
663	6	1.37054
664	0	0
665	7	1.6481
666	2	0.680198
667	2	0.652774
668	3	0.999811
669	2	0.309477
670	4	1.01685
671	3	0.718269
672	5	1.29672
673	5	1.26133
674	6	1.39592
675	3	1.0764
676	3	0.848051
677	5	1.36215
678	3	0.925129
679	3	0.611122
680	5	1.3069
681	4	1.06634
682	2	0.5179
683	4	1.21479
684	1	0
685	0	0
686	3	0.863271
687	4	1.01162
688	4	1.14667
689	5	1.2465
690	5	1.37652
691	1	0
692	6	1.60223
693	6	1.50858
694	5	1.33603
695	9	1.99972
696	0	0
697	2	0.689119
698	3	0.474436
699	5	1.31045
700	2	0.242488
701	6	1.65375
702	7	1.57033
703	4	1.30934
704	5	1.48575
705	6	1.74689
706	4	1.18938
707	3	1.01159
708	5	1.21968
709	2	0.505314
710	1	0
711	5	1.34255
712	2	0.501313
713	4	0.990706
714	5	1.19458
715	0	0
716	5	1.40751
717	5	1.38041
718	3	0.840954
719	7	1.67783
720	4	0.970821
721	4	1.17905
722	4	1.15568
723	2	0.675811
724	4	1.26871
725	2	0.126589
726	3	0.997856
727	3	0.968347
728	4	1.06497
729	3	0.716279
730	2	0.484117
731	3	1.08596
732	2	0.484117
733	4	1.11262
734	2	0.456106
735	2	0.631841
736	3	0.924071
737	3	1.06571
738	5	1.46067
739	2	0.649248
740	5	1.19737
741	3	0.596706
742	1	0
743	8	1.64396
744	4	1.30509
745	5	1.53105
746	3	0.739251
747	3	0.845231
748	6	1.45254
749	3	0.872227
750	2	0.599205
751	0	0
752	4	1.22453
753	4	1.00098
754	5	1.20504
755	2	0.639654
756	5	1.36827
757	7	1.83301
758	3	0.416933
759	3	0.316749
760	7	1.42512
761	5	1.55091
762	4	1.05185
763	1	0
764	3	0.695691
765	2	0.422119
766	5	1.33194
767	6	1.50141
768	6	1.3328
769	4	0.896851
770	2	0.693036
771	5	1.03376
772	3	0.563787
773	4	1.19234
774	5	1.25296
775	3	0.764478
776	1	0
777	3	0.855345
778	5	1.5849
779	3	1.03974
780	5	1.36719
781	8	1.83574
782	5	1.43703
783	6	1.56295
784	5	1.20718
785	1	0
786	3	0.996822
787	4	1.1979
788	1	0
789	3	0.628323
790	3	0.680821
791	3	0.898109
792	3	0.894764
793	4	1.13542
794	7	1.73261
795	3	0.972851
796	4	0.844565
797	3	0.986444
798	5	1.41175
799	4	1.20638
800	6	1.14199
801	4	1.05573
802	2	0.686677
803	7	1.63724
804	2	0.664452
805	8	1.76082
806	2	0.671885
807	1	0
808	8	1.87253
809	1	0
810	5	1.50427
811	4	1.13279
812	6	1.56079
813	3	0.932451
814	5	1.52398
815	5	1.1352
816	5	1.4825
817	3	0.902347
818	1	0
819	4	1.11648
820	3	1.00895
821	2	0.489552
822	4	1.33532
823	1	0
824	2	0.193905
825	6	1.71366
826	3	0.957093
827	4	1.0549
828	0	0
829	2	0.690186
830	3	0.61423
831	4	1.33717
832	5	1.47684
833	3	0.807777
834	5	1.33571
835	7	1.8646
836	6	1.609
837	3	0.827214
838	2	0.618862
839	4	0.81052
840	7	1.68757
841	3	0.631133
842	5	0.988469
843	4	0.999144
844	5	1.47918
845	3	1.09239
846	4	0.641771
847	6	1.55745
848	3	0.872417
849	2	0.455172
850	7	1.67849
851	4	1.16837
852	4	0.760722
853	6	1.50172
854	6	1.58394
855	4	1.11952
856	4	1.00468
857	3	1.0755
858	8	1.89216
859	2	0.595908
860	6	1.48202
861	5	1.3983
862	3	0.775426
863	7	1.65418
864	3	1.02955
865	5	1.46221
866	3	1.0619
867	3	0.796034
868	4	1.15821
869	7	1.69999
870	2	0.118232
871	3	0.752902
872	7	1.62502
873	4	0.979272
874	2	0.568633
875	4	1.31345
876	1	0
877	3	0.896892
878	4	1.151
879	4	1.32934
880	6	1.13632
881	3	0.736126
882	6	1.55546
883	5	1.27823
884	2	0.455994
885	5	1.5298
886	4	1.17737
887	5	1.31257
888	2	0.689063
889	4	1.20323
890	3	1.08906
891	5	1.38804
892	3	1.07594
893	0	0
894	5	1.19799
895	3	0.768945
896	4	0.880594
897	1	0
898	1	0
899	3	0.738397
900	4	0.96057
901	4	1.34849
902	5	1.51275
903	4	1.11758
904	2	0.570785
905	5	1.2063
906	6	1.68666
907	4	1.24695
908	4	1.29196
909	2	0.588566
910	2	0.685823
911	5	1.44853
912	5	1.54958
913	5	1.39831
914	3	0.673969
915	2	0.563252
916	1	0
917	2	0.648991
918	3	0.8363
919	5	1.0818
920	6	1.3523
921	4	1.24127
922	2	0.691836
923	3	0.678205
924	1	0
925	3	0.956097
926	3	0.904166
927	4	1.01546
928	6	1.41659
929	3	0.996313
930	2	0.549048
931	9	2.11033
932	3	1.07981
933	2	0.454097
934	6	1.54023
935	5	1.34777
936	5	1.40558
937	5	1.49509
938	5	1.24955
939	4	1.01353
940	1	0
941	5	1.50627
942	4	1.23614
943	3	1.0882
944	2	0.614503
945	2	0.678128
946	4	1.31769
947	5	1.13505
948	8	1.82502
949	3	0.896744
950	6	1.65623
951	1	0
952	4	1.37424
953	5	1.41195
954	5	1.50623
955	3	1.03967
956	6	1.67659
957	3	0.479895
958	2	0.570785
959	1	0
960	5	1.5028
961	6	1.64304
962	3	0.692895
963	2	0.166117
964	3	0.903064
965	4	1.07102
966	1	0
967	2	0.688071
968	9	1.79793
969	5	1.45843
970	4	1.18375
971	5	1.21309
972	3	0.972402
973	4	1.30542
974	4	1.24126
975	5	1.47695
976	5	1.334
977	2	0.259298
978	5	1.43577
979	3	1.07737
980	5	1.29345
981	3	1.06269
982	2	0.639622
983	3	0.689769
984	3	0.805026
985	3	0.820032
986	3	0.999706
987	6	1.52612
988	5	1.18005
989	9	2.05498
990	6	1.55622
991	3	0.624404
992	1	0
993	4	1.01421
994	3	0.797195
995	5	1.24828
996	6	1.61613
997	3	1.01457
998	4	0.886074
999	4	1.36026
1000	7	1.56072

## Sheet: E53R31p3-11d1-6
E=5×10^3
R=3×10^1
p=3×10^-11
d=1×10^-6
cell #	founder number	shannon entropy (H)
1	1	0
2	2	0.570654
3	1	0
4	2	0.0902775
5	3	0.868933
6	3	0.841549
7	1	0
8	2	0.170395
9	1	0
10	1	0
11	1	0
12	1	0
13	2	0.204617
14	1	0
15	1	0
16	2	0.120965
17	3	0.528253
18	1	0
19	2	0.0988949
20	1	0
21	2	0.550561
22	1	0
23	1	0
24	0	0
25	1	0
26	1	0
27	2	0.178985
28	1	0
29	1	0
30	2	0.118939
31	1	0
32	2	0.637533
33	2	0.130634
34	1	0
35	1	0
36	2	0.680058
37	0	0
38	1	0
39	2	0.446791
40	2	0.600377
41	1	0
42	1	0
43	2	0.211659
44	1	0
45	1	0
46	1	0
47	2	0.426309
48	1	0
49	1	0
50	1	0
51	2	0.527216
52	1	0
53	1	0
54	2	0.209368
55	2	0.433642
56	2	0.692974
57	2	0.692834
58	1	0
59	1	0
60	1	0
61	1	0
62	2	0.681839
63	1	0
64	2	0.609189
65	1	0
66	2	0.55847
67	1	0
68	4	0.735109
69	2	0.395795
70	1	0
71	1	0
72	1	0
73	1	0
74	1	0
75	2	0.590638
76	1	0
77	2	0.326427
78	1	0
79	1	0
80	2	0.193591
81	1	0
82	1	0
83	1	0
84	2	0.258871
85	1	0
86	1	0
87	1	0
88	1	0
89	3	0.769974
90	1	0
91	2	0.257801
92	1	0
93	1	0
94	1	0
95	1	0
96	1	0
97	1	0
98	1	0
99	1	0
100	1	0
101	0	0
102	1	0
103	2	0.459482
104	1	0
105	1	0
106	3	0.604983
107	1	0
108	1	0
109	1	0
110	2	0.615319
111	2	0.26358
112	2	0.630158
113	1	0
114	2	0.238936
115	1	0
116	1	0
117	1	0
118	1	0
119	2	0.109715
120	2	0.323147
121	1	0
122	1	0
123	1	0
124	1	0
125	1	0
126	2	0.294591
127	1	0
128	2	0.52217
129	0	0
130	2	0.382102
131	2	0.452781
132	1	0
133	3	1.0239
134	2	0.220984
135	2	0.310268
136	1	0
137	2	0.267759
138	1	0
139	1	0
140	1	0
141	1	0
142	2	0.573097
143	1	0
144	2	0.412607
145	1	0
146	1	0
147	1	0
148	2	0.508752
149	1	0
150	2	0.314636
151	2	0.653286
152	1	0
153	2	0.334472
154	1	0
155	1	0
156	1	0
157	1	0
158	1	0
159	1	0
160	1	0
161	2	0.659915
162	3	0.51337
163	1	0
164	1	0
165	2	0.683158
166	1	0
167	1	0
168	1	0
169	2	0.459778
170	1	0
171	1	0
172	1	0
173	1	0
174	1	0
175	1	0
176	1	0
177	1	0
178	2	0.439427
179	2	0.591023
180	4	1.20972
181	3	0.273069
182	1	0
183	2	0.672414
184	1	0
185	2	0.654774
186	1	0
187	1	0
188	1	0
189	1	0
190	1	0
191	1	0
192	2	0.680297
193	1	0
194	0	0
195	1	0
196	2	0.195954
197	1	0
198	3	0.265768
199	1	0
200	3	0.680648
201	2	0.643442
202	1	0
203	1	0
204	3	0.164307
205	1	0
206	2	0.620621
207	2	0.692488
208	1	0
209	1	0
210	1	0
211	1	0
212	1	0
213	1	0
214	1	0
215	1	0
216	1	0
217	2	0.288658
218	1	0
219	1	0
220	1	0
221	1	0
222	1	0
223	1	0
224	3	0.798278
225	2	0.314676
226	1	0
227	1	0
228	2	0.254248
229	1	0
230	1	0
231	1	0
232	1	0
233	1	0
234	1	0
235	1	0
236	1	0
237	1	0
238	1	0
239	1	0
240	1	0
241	3	0.895046
242	2	0.169833
243	1	0
244	2	0.525799
245	1	0
246	1	0
247	1	0
248	1	0
249	3	0.868721
250	2	0.126142
251	1	0
252	1	0
253	2	0.33493
254	1	0
255	1	0
256	1	0
257	1	0
258	1	0
259	2	0.428253
260	1	0
261	1	0
262	1	0
263	1	0
264	3	1.05089
265	4	1.12982
266	1	0
267	1	0
268	2	0.486566
269	2	0.298058
270	2	0.379667
271	2	0.19986
272	2	0.109717
273	1	0
274	1	0
275	2	0.551342
276	1	0
277	1	0
278	1	0
279	1	0
280	1	0
281	3	1.00555
282	2	0.259673
283	3	0.621308
284	1	0
285	1	0
286	1	0
287	1	0
288	1	0
289	3	0.464534
290	2	0.645753
291	1	0
292	1	0
293	1	0
294	2	0.227486
295	1	0
296	1	0
297	2	0.170299
298	1	0
299	1	0
300	1	0
301	1	0
302	2	0.135695
303	1	0
304	0	0
305	1	0
306	3	1.0158
307	1	0
308	2	0.242244
309	1	0
310	1	0
311	1	0
312	1	0
313	3	0.797042
314	1	0
315	1	0
316	4	1.20078
317	1	0
318	2	0.233905
319	1	0
320	2	0.692775
321	2	0.222537
322	2	0.0669481
323	1	0
324	3	0.566957
325	1	0
326	2	0.588744
327	1	0
328	1	0
329	1	0
330	1	0
331	1	0
332	1	0
333	2	0.388732
334	1	0
335	2	0.185183
336	2	0.549808
337	2	0.241548
338	2	0.156489
339	2	0.451541
340	2	0.514085
341	1	0
342	1	0
343	2	0.682767
344	1	0
345	1	0
346	1	0
347	1	0
348	1	0
349	1	0
350	1	0
351	2	0.103242
352	1	0
353	2	0.160849
354	1	0
355	1	0
356	1	0
357	1	0
358	1	0
359	2	0.217684
360	3	0.819726
361	1	0
362	1	0
363	1	0
364	2	0.509912
365	1	0
366	1	0
367	1	0
368	2	0.441232
369	1	0
370	1	0
371	1	0
372	2	0.684702
373	1	0
374	2	0.203031
375	2	0.28131
376	1	0
377	1	0
378	3	0.810809
379	2	0.402473
380	1	0
381	1	0
382	2	0.110088
383	2	0.656572
384	1	0
385	1	0
386	1	0
387	2	0.192474
388	1	0
389	1	0
390	2	0.617464
391	1	0
392	0	0
393	1	0
394	1	0
395	1	0
396	1	0
397	2	0.574811
398	1	0
399	2	0.0869936
400	2	0.233557
401	3	0.937673
402	2	0.18356
403	1	0
404	1	0
405	1	0
406	1	0
407	1	0
408	2	0.474465
409	0	0
410	2	0.66294
411	2	0.59411
412	1	0
413	1	0
414	1	0
415	1	0
416	2	0.247591
417	1	0
418	1	0
419	2	0.148358
420	2	0.6745
421	1	0
422	2	0.354445
423	2	0.230284
424	2	0.57611
425	2	0.15142
426	1	0
427	2	0.181357
428	1	0
429	1	0
430	2	0.474984
431	2	0.676232
432	1	0
433	1	0
434	1	0
435	2	0.15779
436	2	0.669701
437	2	0.462458
438	1	0
439	2	0.121909
440	1	0
441	1	0
442	1	0
443	1	0
444	1	0
445	2	0.681418
446	1	0
447	1	0
448	2	0.29172
449	2	0.32612
450	2	0.562652
451	3	0.516458
452	2	0.44599
453	1	0
454	1	0
455	1	0
456	1	0
457	1	0
458	1	0
459	1	0
460	1	0
461	1	0
462	2	0.647245
463	1	0
464	1	0
465	1	0
466	1	0
467	1	0
468	1	0
469	1	0
470	1	0
471	2	0.21001
472	1	0
473	2	0.655418
474	1	0
475	1	0
476	1	0
477	1	0
478	3	0.366846
479	1	0
480	4	0.996052
481	1	0
482	1	0
483	0	0
484	3	0.271189
485	2	0.681534
486	1	0
487	1	0
488	2	0.606845
489	2	0.157912
490	1	0
491	1	0
492	1	0
493	2	0.14216
494	1	0
495	1	0
496	2	0.423328
497	2	0.159782
498	1	0
499	1	0
500	1	0
501	1	0
502	2	0.369067
503	1	0
504	2	0.595732
505	1	0
506	1	0
507	1	0
508	2	0.523611
509	1	0
510	1	0
511	1	0
512	1	0
513	1	0
514	2	0.182387
515	2	0.241165
516	2	0.164467
517	2	0.223412
518	1	0
519	1	0
520	1	0
521	1	0
522	1	0
523	1	0
524	1	0
525	1	0
526	1	0
527	1	0
528	2	0.348623
529	3	0.50987
530	1	0
531	1	0
532	1	0
533	1	0
534	2	0.688214
535	2	0.569793
536	1	0
537	1	0
538	2	0.101402
539	1	0
540	1	0
541	1	0
542	1	0
543	2	0.274591
544	1	0
545	2	0.351073
546	1	0
547	1	0
548	1	0
549	1	0
550	2	0.499466
551	1	0
552	1	0
553	4	0.93697
554	1	0
555	1	0
556	1	0
557	1	0
558	2	0.204155
559	2	0.577726
560	1	0
561	2	0.123199
562	1	0
563	2	0.174546
564	2	0.64614
565	1	0
566	1	0
567	2	0.573607
568	2	0.690359
569	1	0
570	1	0
571	1	0
572	1	0
573	1	0
574	2	0.3939
575	1	0
576	2	0.592839
577	2	0.396143
578	1	0
579	1	0
580	2	0.587841
581	1	0
582	2	0.520772
583	3	1.00734
584	1	0
585	1	0
586	2	0.152763
587	4	0.772535
588	1	0
589	1	0
590	2	0.371178
591	1	0
592	1	0
593	1	0
594	1	0
595	1	0
596	2	0.252304
597	3	1.0895
598	1	0
599	1	0
600	2	0.597251
601	1	0
602	1	0
603	2	0.690149
604	1	0
605	2	0.577726
606	2	0.187345
607	1	0
608	2	0.691673
609	1	0
610	2	0.391395
611	1	0
612	1	0
613	2	0.17438
614	2	0.663403
615	1	0
616	1	0
617	3	0.740237
618	2	0.477534
619	1	0
620	1	0
621	1	0
622	2	0.186907
623	1	0
624	2	0.682567
625	1	0
626	2	0.236282
627	2	0.60499
628	1	0
629	1	0
630	1	0
631	3	0.723564
632	2	0.618438
633	2	0.31014
634	1	0
635	1	0
636	1	0
637	1	0
638	1	0
639	3	0.331385
640	1	0
641	1	0
642	2	0.160644
643	1	0
644	2	0.121569
645	1	0
646	2	0.380073
647	1	0
648	2	0.679089
649	2	0.598079
650	1	0
651	3	0.486366
652	1	0
653	1	0
654	1	0
655	2	0.527769
656	2	0.0706832
657	2	0.349373
658	2	0.562666
659	2	0.634982
660	1	0
661	1	0
662	1	0
663	2	0.407198
664	1	0
665	2	0.399071
666	2	0.680318
667	4	0.970827
668	1	0
669	1	0
670	2	0.271971
671	2	0.519561
672	2	0.432692
673	2	0.372103
674	1	0
675	3	0.826964
676	1	0
677	1	0
678	2	0.493584
679	2	0.522602
680	1	0
681	1	0
682	2	0.178155
683	1	0
684	2	0.361443
685	1	0
686	1	0
687	1	0
688	1	0
689	1	0
690	2	0.403518
691	2	0.318025
692	3	0.736141
693	1	0
694	2	0.15535
695	1	0
696	1	0
697	2	0.678407
698	1	0
699	1	0
700	1	0
701	1	0
702	1	0
703	1	0
704	1	0
705	1	0
706	1	0
707	1	0
708	2	0.681136
709	2	0.368247
710	1	0
711	1	0
712	1	0
713	2	0.169237
714	2	0.520299
715	3	0.964395
716	2	0.444671
717	1	0
718	1	0
719	1	0
720	1	0
721	3	0.718835
722	1	0
723	1	0
724	2	0.197327
725	3	0.265812
726	2	0.472049
727	1	0
728	3	0.800295
729	2	0.139217
730	2	0.297345
731	1	0
732	2	0.407959
733	1	0
734	1	0
735	1	0
736	1	0
737	2	0.136573
738	2	0.692682
739	1	0
740	2	0.487658
741	1	0
742	1	0
743	2	0.281017
744	3	0.809316
745	2	0.461098
746	1	0
747	1	0
748	1	0
749	1	0
750	1	0
751	3	0.732733
752	1	0
753	2	0.261838
754	1	0
755	1	0
756	2	0.312262
757	1	0
758	1	0
759	2	0.09877
760	1	0
761	2	0.574281
762	2	0.118337
763	2	0.68122
764	1	0
765	2	0.484967
766	1	0
767	0	0
768	1	0
769	2	0.584499
770	1	0
771	2	0.17912
772	2	0.340689
773	1	0
774	2	0.274642
775	1	0
776	2	0.514652
777	1	0
778	1	0
779	1	0
780	1	0
781	1	0
782	2	0.424552
783	2	0.113909
784	2	0.167945
785	1	0
786	1	0
787	1	0
788	1	0
789	3	0.536686
790	1	0
791	2	0.692487
792	1	0
793	1	0
794	1	0
795	2	0.447678
796	1	0
797	1	0
798	1	0
799	1	0
800	1	0
801	1	0
802	3	0.489838
803	2	0.334926
804	2	0.647824
805	2	0.557175
806	3	0.323378
807	1	0
808	2	0.170966
809	1	0
810	1	0
811	2	0.321093
812	1	0
813	1	0
814	2	0.692989
815	1	0
816	2	0.54363
817	2	0.689464
818	1	0
819	1	0
820	2	7.21804e-06
821	4	0.90725
822	1	0
823	2	0.535054
824	1	0
825	1	0
826	2	0.427217
827	2	0.119321
828	1	0
829	1	0
830	2	0.533087
831	1	0
832	1	0
833	1	0
834	1	0
835	1	0
836	3	0.776108
837	1	0
838	2	0.342095
839	3	0.609436
840	2	0.402443
841	1	0
842	1	0
843	2	0.367683
844	1	0
845	2	0.640305
846	4	1.09072
847	3	0.309998
848	3	0.417673
849	2	0.680255
850	1	0
851	1	0
852	1	0
853	1	0
854	1	0
855	1	0
856	1	0
857	1	0
858	3	1.0697
859	2	0.252044
860	1	0
861	2	0.600551
862	1	0
863	2	0.59421
864	1	0
865	1	0
866	1	0
867	1	0
868	2	0.57664
869	2	0.187705
870	3	0.644318
871	1	0
872	1	0
873	2	0.253589
874	2	0.0879222
875	0	0
876	1	0
877	1	0
878	3	0.931476
879	1	0
880	1	0
881	1	0
882	1	0
883	1	0
884	1	0
885	2	0.454825
886	2	0.202739
887	1	0
888	1	0
889	4	1.17272
890	1	0
891	2	0.492632
892	1	0
893	1	0
894	1	0
895	1	0
896	1	0
897	1	0
898	2	0.337678
899	1	0
900	1	0
901	1	0
902	1	0
903	1	0
904	1	0
905	1	0
906	1	0
907	1	0
908	2	0.610586
909	4	1.06878
910	1	0
911	1	0
912	1	0
913	1	0
914	1	0
915	1	0
916	1	0
917	1	0
918	1	0
919	1	0
920	1	0
921	1	0
922	1	0
923	2	0.237691
924	1	0
925	1	0
926	1	0
927	1	0
928	1	0
929	1	0
930	2	0.592652
931	1	0
932	1	0
933	1	0
934	1	0
935	1	0
936	1	0
937	2	0.234428
938	1	0
939	1	0
940	1	0
941	2	0.171885
942	1	0
943	2	0.675548
944	1	0
945	4	0.634175
946	2	0.289788
947	1	0
948	1	0
949	2	0.500732
950	4	1.0389
951	1	0
952	1	0
953	2	0.669306
954	1	0
955	1	0
956	1	0
957	1	0
958	1	0
959	1	0
960	2	0.336325
961	2	0.315778
962	1	0
963	1	0
964	1	0
965	2	0.658692
966	3	0.549704
967	2	0.180243
968	2	0.23174
969	3	0.719494
970	1	0
971	2	0.548472
972	2	0.416876
973	1	0
974	2	0.345453
975	1	0
976	2	0.163717
977	1	0
978	1	0
979	2	0.264314
980	1	0
981	3	0.749541
982	2	0.691212
983	1	0
984	2	0.677841
985	2	0.487476
986	1	0
987	1	0
988	1	0
989	1	0
990	2	0.126021
991	2	0.692689
992	1	0
993	1	0
994	1	0
995	1	0
996	1	0
997	1	0
998	1	0
999	1	0
1000	2	0.296133

## Sheet: E50R34p3-6d1-1
E=5×10^0
R=3×10^4
p=3×10^-6
d=1×10^-1
cell #	founder number	shannon entropy (H)
1	1	0
2	2	0.145522
3	3	0.623214
4	0	0
5	1	0
6	3	0.7193
7	1	0
8	0	0
9	2	0.691539
10	3	1.07862
11	0	0
12	4	0.80117
13	2	0.337603
14	1	0
15	2	0.676158
16	2	0.369049
17	4	1.17771
18	1	0
19	2	0.150312
20	1	0
21	2	0.517553
22	2	0.259133
23	1	0
24	3	0.702894
25	2	0.690059
26	2	0.0784404
27	1	0
28	3	0.871666
29	2	0.587255
30	2	0.659108
31	4	1.0668
32	1	0
33	4	0.939663
34	2	0.310612
35	3	0.525912
36	2	0.402405
37	1	0
38	4	0.883276
39	1	0
40	2	0.522265
41	2	0.00795323
42	3	1.08698
43	1	0
44	1	0
45	1	0
46	3	0.957712
47	2	0.55279
48	2	0.462059
49	5	1.27847
50	2	0.242479
51	2	0.122832
52	2	0.536525
53	0	0
54	2	0.684982
55	1	0
56	1	0
57	1	0
58	4	1.04636
59	3	0.640083
60	2	0.249068
61	4	0.977576
62	1	0
63	2	0.68539
64	3	1.05324
65	1	0
66	2	0.0503572
67	2	0.390681
68	4	1.22785
69	1	0
70	3	1.0913
71	2	0.666462
72	3	0.696303
73	3	1.04247
74	3	0.494986
75	3	0.743802
76	2	0.671981
77	2	0.688962
78	3	0.999438
79	3	0.560994
80	0	0
81	3	0.563363
82	1	0
83	2	0.576017
84	0	0
85	2	0.0376269
86	4	0.882654
87	2	0.121823
88	4	1.32295
89	2	0.317035
90	3	1.03092
91	2	0.162762
92	3	0.839821
93	3	0.692161
94	5	0.793756
95	4	1.21125
96	1	0
97	1	0
98	1	0
99	3	0.903593
100	1	0
101	2	0.600144
102	1	0
103	3	0.927134
104	2	0.144022
105	2	0.146256
106	3	0.975299
107	3	1.02379
108	4	1.22955
109	2	0.654228
110	2	0.683653
111	1	0
112	1	0
113	4	0.937643
114	3	0.598225
115	2	0.31697
116	3	0.762198
117	3	0.847621
118	1	0
119	1	0
120	2	0.605844
121	1	0
122	3	0.0936926
123	1	0
124	2	0.203974
125	1	0
126	1	0
127	2	0.685051
128	3	0.869065
129	4	1.02811
130	2	0.440635
131	1	0
132	2	0.586302
133	2	0.584885
134	3	0.910191
135	3	0.567146
136	0	0
137	2	0.197026
138	2	0.657487
139	1	0
140	2	0.222041
141	3	0.821515
142	3	0.980114
143	3	0.673948
144	4	1.10335
145	1	0
146	2	0.141269
147	1	0
148	0	0
149	1	0
150	1	0
151	5	1.1986
152	2	0.041754
153	1	0
154	1	0
155	1	0
156	3	0.855411
157	2	0.682511
158	3	0.615321
159	1	0
160	2	0.556409
161	2	0.664739
162	3	0.824367
163	3	1.02716
164	1	0
165	1	0
166	3	0.265386
167	4	1.1017
168	2	0.654763
169	4	1.20046
170	2	0.305376
171	1	0
172	1	0
173	2	0.0685348
174	2	0.598875
175	3	1.07886
176	1	0
177	2	0.505798
178	3	0.748201
179	3	0.554279
180	2	0.42941
181	3	0.655575
182	2	0.181074
183	2	0.686406
184	2	0.64473
185	4	1.36045
186	1	0
187	2	0.628144
188	2	0.575499
189	2	0.572983
190	3	0.470197
191	4	0.9971
192	2	0.676962
193	3	0.955616
194	2	0.674141
195	4	0.719305
196	2	0.211533
197	3	0.335148
198	3	0.65912
199	1	0
200	2	0.618902
201	3	0.844046
202	2	0.658517
203	1	0
204	1	0
205	1	0
206	2	0.339803
207	3	0.908979
208	2	0.624334
209	1	0
210	2	0.250675
211	1	0
212	4	1.02086
213	3	0.776753
214	2	0.287913
215	2	0.35602
216	3	0.34494
217	2	0.669748
218	1	0
219	2	0.0553649
220	1	0
221	3	0.640051
222	3	0.056819
223	2	0.542671
224	1	0
225	2	0.678571
226	3	0.412299
227	2	0.406872
228	2	0.562507
229	0	0
230	3	0.891121
231	2	0.00158989
232	1	0
233	4	1.03147
234	4	1.2807
235	4	1.18009
236	4	0.881437
237	3	0.999936
238	1	0
239	3	0.75671
240	2	0.0627405
241	0	0
242	2	0.636495
243	1	0
244	2	0.182628
245	1	0
246	0	0
247	1	0
248	2	0.598628
249	0	0
250	2	0.684417
251	2	0.415941
252	2	0.692969
253	3	0.90937
254	0	0
255	4	0.793896
256	3	0.676546
257	2	0.037259
258	1	0
259	3	1.07801
260	3	0.94802
261	2	0.693048
262	2	0.233869
263	4	1.35363
264	1	0
265	4	1.22716
266	2	0.0767417
267	1	0
268	0	0
269	1	0
270	1	0
271	3	1.03035
272	4	0.608326
273	2	0.0677072
274	3	0.477965
275	3	0.953576
276	3	0.740252
277	1	0
278	2	0.668502
279	4	0.917814
280	2	0.276996
281	2	0.532419
282	3	0.976611
283	3	1.03396
284	3	1.05574
285	2	0.577287
286	0	0
287	3	0.659378
288	3	1.04625
289	2	0.552062
290	3	0.659021
291	1	0
292	1	0
293	4	0.87863
294	2	0.153979
295	5	1.11183
296	1	0
297	1	0
298	2	0.46332
299	0	0
300	2	0.670647
301	4	1.3721
302	3	0.853254
303	1	0
304	3	0.588293
305	2	0.322528
306	4	1.15189
307	0	0
308	2	0.691673
309	4	1.29649
310	3	0.834662
311	4	1.01719
312	1	0
313	2	0.647761
314	2	0.685039
315	4	1.17975
316	2	0.637421
317	2	0.681039
318	1	0
319	2	0.470311
320	1	0
321	3	0.989973
322	3	1.01356
323	2	0.587874
324	2	0.481616
325	3	0.821068
326	3	1.03173
327	3	0.684657
328	1	0
329	2	0.455633
330	4	1.08535
331	1	0
332	1	0
333	2	0.239615
334	4	0.796542
335	1	0
336	2	0.687953
337	2	0.108144
338	2	0.655909
339	1	0
340	2	0.457512
341	3	0.677784
342	1	0
343	2	0.597888
344	0	0
345	2	0.0792621
346	4	1.21006
347	3	1.08587
348	1	0
349	2	0.690445
350	3	1.06494
351	2	0.0583474
352	3	0.136809
353	2	0.560174
354	3	0.930074
355	1	0
356	2	0.500065
357	2	0.588888
358	2	0.619054
359	1	0
360	2	0.100892
361	3	1.01701
362	3	0.414865
363	1	0
364	3	0.681775
365	1	0
366	2	0.0528259
367	1	0
368	2	0.365012
369	1	0
370	2	0.289079
371	1	0
372	1	0
373	2	0.107358
374	1	0
375	2	0.678171
376	2	0.613011
377	3	0.724978
378	2	0.609867
379	1	0
380	2	0.234858
381	2	0.692972
382	1	0
383	3	0.188127
384	1	0
385	1	0
386	3	0.695575
387	1	0
388	4	0.889611
389	1	0
390	2	0.561014
391	3	0.719801
392	1	0
393	2	0.302073
394	4	0.729505
395	1	0
396	3	0.356712
397	3	1.00791
398	1	0
399	2	0.577731
400	3	0.768067
401	3	0.711206
402	2	0.598136
403	4	0.871616
404	2	0.683267
405	3	1.04074
406	3	0.674189
407	4	0.934192
408	3	0.639951
409	2	0.637988
410	5	0.681828
411	3	0.92019
412	2	0.0318324
413	1	0
414	5	1.28517
415	2	0.692085
416	0	0
417	1	0
418	0	0
419	1	0
420	3	0.754706
421	3	0.727083
422	0	0
423	2	0.692466
424	4	1.01659
425	3	1.03099
426	4	0.824583
427	2	0.611308
428	1	0
429	3	1.09727
430	2	0.574712
431	4	1.21421
432	1	0
433	1	0
434	1	0
435	2	0.298174
436	2	0.0270801
437	4	1.18494
438	1	0
439	3	1.04906
440	3	0.827071
441	0	0
442	3	1.00124
443	3	0.952401
444	3	0.636854
445	1	0
446	0	0
447	1	0
448	2	0.559141
449	3	0.648439
450	4	1.18432
451	1	0
452	2	0.567341
453	3	1.09199
454	3	0.939209
455	2	0.608817
456	4	0.735795
457	3	0.689415
458	2	0.538191
459	1	0
460	4	0.819224
461	1	0
462	1	0
463	2	0.447566
464	0	0
465	3	0.833835
466	2	0.503245
467	3	0.878698
468	2	0.541747
469	2	0.448463
470	3	0.58468
471	3	0.549405
472	3	0.921919
473	3	0.693299
474	2	0.197534
475	1	0
476	2	0.536653
477	0	0
478	2	0.689317
479	3	0.631135
480	3	0.790179
481	1	0
482	3	0.762286
483	3	0.800686
484	4	1.15749
485	0	0
486	2	0.655638
487	3	0.703989
488	1	0
489	1	0
490	0	0
491	2	0.634348
492	0	0
493	1	0
494	4	0.759372
495	1	0
496	2	0.586654
497	2	0.665394
498	1	0
499	1	0
500	2	0.692305
501	5	1.17998
502	1	0
503	1	0
504	4	0.645895
505	3	0.472492
506	3	1.04367
507	1	0
508	2	0.612678
509	1	0
510	2	0.600241
511	2	0.616679
512	3	0.716245
513	2	0.342809
514	4	1.32621
515	1	0
516	3	0.868306
517	3	1.08515
518	3	1.02316
519	2	0.5692
520	2	0.580732
521	3	0.752436
522	1	0
523	1	0
524	1	0
525	2	0.00165092
526	2	0.190143
527	0	0
528	3	0.891029
529	2	0.0585613
530	3	0.544582
531	1	0
532	3	1.03465
533	2	0.187805
534	1	0
535	0	0
536	4	1.187
537	3	0.949805
538	2	0.551545
539	2	0.681588
540	2	0.569839
541	3	0.677802
542	2	0.686246
543	3	0.967362
544	1	0
545	3	0.97163
546	2	0.653808
547	1	0
548	3	0.704264
549	3	0.957571
550	1	0
551	1	0
552	4	0.988831
553	2	0.556657
554	3	0.41936
555	2	0.487277
556	3	0.856269
557	2	0.479793
558	2	0.55749
559	1	0
560	3	1.01407
561	3	1.08012
562	3	0.918456
563	2	0.307267
564	0	0
565	2	0.685844
566	3	0.813749
567	2	0.692601
568	3	0.779166
569	1	0
570	3	0.908354
571	2	0.635805
572	2	0.177212
573	3	0.61625
574	0	0
575	4	0.934869
576	2	0.426614
577	1	0
578	3	0.749338
579	1	0
580	2	0.593658
581	2	0.291127
582	4	1.07474
583	2	0.30305
584	4	1.05922
585	2	0.684083
586	2	0.692627
587	2	0.597638
588	1	0
589	1	0
590	2	0.643066
591	3	0.816749
592	3	0.609471
593	1	0
594	2	0.665834
595	2	0.632531
596	2	0.601356
597	3	0.810721
598	5	1.56296
599	3	1.06035
600	2	0.628947
601	3	0.709205
602	3	1.08944
603	1	0
604	3	0.882102
605	0	0
606	0	0
607	2	0.671139
608	3	0.852182
609	1	0
610	1	0
611	1	0
612	2	0.474828
613	2	0.692791
614	3	0.530993
615	3	0.901896
616	3	0.982501
617	1	0
618	3	1.08246
619	2	0.685951
620	2	0.56569
621	2	0.451272
622	2	0.395404
623	2	0.490835
624	1	0
625	2	0.691721
626	3	0.855164
627	1	0
628	2	0.692138
629	2	0.0751261
630	1	0
631	3	0.718138
632	3	0.62598
633	1	0
634	2	0.327958
635	3	0.678771
636	3	0.886869
637	1	0
638	2	0.114543
639	2	0.387707
640	1	0
641	4	1.28134
642	3	0.61108
643	3	0.902657
644	2	0.622978
645	2	0.413282
646	3	0.744496
647	3	0.908527
648	1	0
649	3	1.08956
650	5	1.39152
651	1	0
652	4	0.883473
653	3	0.799027
654	3	0.841532
655	3	1.02649
656	1	0
657	2	0.681904
658	3	0.981399
659	2	0.567099
660	1	0
661	1	0
662	2	0.691252
663	3	1.04466
664	1	0
665	3	0.334356
666	2	0.668838
667	1	0
668	2	0.627978
669	2	0.288608
670	2	0.600329
671	2	0.225295
672	3	0.796599
673	3	0.529924
674	3	0.690967
675	2	0.647526
676	2	0.382813
677	2	0.417246
678	4	1.03725
679	4	0.783578
680	4	1.0673
681	2	0.261396
682	3	0.837716
683	1	0
684	1	0
685	3	1.01921
686	2	0.693147
687	1	0
688	2	0.338862
689	3	0.737284
690	3	0.703131
691	1	0
692	0	0
693	2	0.558083
694	1	0
695	2	0.478788
696	2	0.262081
697	1	0
698	1	0
699	3	0.810891
700	3	0.981013
701	2	0.692806
702	1	0
703	3	0.641054
704	2	0.514541
705	2	0.662225
706	2	0.678504
707	3	1.07084
708	3	0.774136
709	1	0
710	1	0
711	2	0.625598
712	1	0
713	3	0.864277
714	0	0
715	4	1.04524
716	0	0
717	2	0.444408
718	1	0
719	1	0
720	1	0
721	3	0.877833
722	2	0.427869
723	1	0
724	2	0.594527
725	3	0.806014
726	1	0
727	3	0.997222
728	2	0.674492
729	3	1.00368
730	4	0.864602
731	3	1.08775
732	3	0.898968
733	3	0.921749
734	2	0.681589
735	2	0.635037
736	3	1.02476
737	1	0
738	2	0.688049
739	2	0.646859
740	3	0.602365
741	1	0
742	3	0.724929
743	2	0.52673
744	3	1.0087
745	1	0
746	2	0.108054
747	2	0.313105
748	4	0.993291
749	3	1.09105
750	2	0.406254
751	1	0
752	2	0.292971
753	2	0.233484
754	1	0
755	4	0.634075
756	1	0
757	2	0.0030223
758	2	0.501006
759	1	0
760	1	0
761	0	0
762	3	0.782502
763	2	0.620476
764	2	0.0991473
765	4	0.958343
766	1	0
767	2	0.609557
768	2	0.506694
769	3	0.529155
770	1	0
771	1	0
772	1	0
773	1	0
774	4	1.27963
775	3	0.636528
776	2	0.432395
777	2	0.674592
778	2	0.44561
779	1	0
780	2	0.693108
781	1	0
782	3	1.06562
783	1	0
784	3	0.860036
785	3	0.933102
786	3	0.692355
787	2	0.438906
788	1	0
789	1	0
790	3	0.964896
791	2	0.00286163
792	3	1.05215
793	1	0
794	1	0
795	3	0.809934
796	4	1.24753
797	2	0.644027
798	4	1.13136
799	1	0
800	2	0.67694
801	1	0
802	0	0
803	2	0.685657
804	4	1.12816
805	0	0
806	4	1.24682
807	1	0
808	2	0.200563
809	5	1.50519
810	3	0.977356
811	0	0
812	1	0
813	1	0
814	1	0
815	3	1.05874
816	2	0.469424
817	0	0
818	3	0.892171
819	4	0.90527
820	2	0.649323
821	1	0
822	0	0
823	0	0
824	5	1.19128
825	2	0.659474
826	2	0.69231
827	1	0
828	1	0
829	2	0.189211
830	1	0
831	1	0
832	3	1.07466
833	3	0.902461
834	4	1.13431
835	1	0
836	1	0
837	2	0.593794
838	2	0.402184
839	3	0.842129
840	2	0.639734
841	3	0.734839
842	1	0
843	2	0.645743
844	2	0.691077
845	2	0.639586
846	2	0.301748
847	2	0.497263
848	1	0
849	2	0.429876
850	2	0.118524
851	4	0.836388
852	1	0
853	4	1.06868
854	1	0
855	2	0.570756
856	1	0
857	2	0.359026
858	3	0.896533
859	3	1.02378
860	1	0
861	2	0.58066
862	2	0.402239
863	1	0
864	1	0
865	4	1.14224
866	0	0
867	2	0.656363
868	2	0.567026
869	1	0
870	4	1.27079
871	0	0
872	1	0
873	2	0.514623
874	1	0
875	2	0.521756
876	3	0.93338
877	2	0.692824
878	3	0.751548
879	2	0.439863
880	3	0.75759
881	3	1.03569
882	2	0.678945
883	2	0.687315
884	3	1.04741
885	5	1.35773
886	2	0.418202
887	1	0
888	3	1.03509
889	3	0.928495
890	3	0.687266
891	3	0.588064
892	1	0
893	3	0.6456
894	1	0
895	2	0.637641
896	4	1.16235
897	3	0.381735
898	2	0.680505
899	2	0.497065
900	3	0.800202
901	3	0.833795
902	2	0.265634
903	3	0.309091
904	3	0.750065
905	4	1.25464
906	3	1.097
907	1	0
908	2	0.132615
909	3	0.810761
910	2	0.139285
911	0	0
912	4	1.25081
913	3	0.767091
914	4	0.810634
915	4	1.35805
916	1	0
917	2	0.556248
918	4	1.10325
919	1	0
920	4	1.18568
921	3	0.873557
922	1	0
923	4	1.05415
924	2	0.348301
925	3	0.60423
926	1	0
927	2	0.670184
928	3	0.849204
929	2	0.0429428
930	1	0
931	2	0.429101
932	3	0.478957
933	2	0.638721
934	0	0
935	3	0.750469
936	0	0
937	4	1.01664
938	1	0
939	3	0.512804
940	1	0
941	2	0.0943046
942	1	0
943	2	0.451125
944	2	0.422868
945	4	0.840647
946	2	0.410646
947	3	1.05306
948	2	0.525149
949	1	0
950	1	0
951	3	0.918595
952	3	0.686794
953	1	0
954	4	0.872029
955	3	0.505874
956	1	0
957	3	0.856673
958	3	0.93607
959	3	1.00522
960	3	0.9798
961	2	0.683853
962	0	0
963	2	0.293183
964	2	0.505813
965	3	0.642568
966	0	0
967	2	0.69074
968	2	0.686697
969	0	0
970	4	1.19103
971	1	0
972	4	1.12933
973	1	0
974	3	0.569751
975	2	0.686101
976	4	0.982593
977	3	0.825082
978	1	0
979	2	0.197282
980	4	0.382994
981	0	0
982	3	0.854416
983	3	0.944303
984	0	0
985	2	0.136966
986	1	0
987	3	0.894012
988	3	0.310054
989	1	0
990	3	0.714862
991	3	0.797914
992	1	0
993	2	0.603329
994	3	0.894666
995	1	0
996	3	0.707027
997	4	0.639749
998	4	0.8759
999	2	0.691777
1000	3	0.88597

## Sheet: E50R34p3-7d1-2
E=5×10^0
R=3×10^4
p=3×10^-7
d=1×10^-2
cell #	founder number	shannon entropy (H)
1	2	0.0545389
2	0	0
3	1	0
4	1	0
5	1	0
6	1	0
7	3	0.133713
8	1	0
9	2	0.0604593
10	4	0.799678
11	1	0
12	2	0.107748
13	4	0.687108
14	2	0.455673
15	4	0.867344
16	1	0
17	4	1.02903
18	3	0.683401
19	2	0.044378
20	3	0.312019
21	3	0.309796
22	2	0.0330441
23	1	0
24	1	0
25	4	1.36364
26	2	0.42116
27	3	0.336776
28	4	1.06897
29	2	0.052086
30	2	0.609412
31	1	0
32	2	0.274691
33	2	0.00324847
34	2	0.268997
35	2	0.641877
36	4	0.730439
37	3	0.49996
38	1	0
39	1	0
40	2	0.114432
41	2	0.0521774
42	3	0.468507
43	2	0.00560565
44	2	0.114818
45	2	0.0482792
46	3	0.0487614
47	3	0.0455297
48	2	0.224679
49	3	0.35467
50	0	0
51	2	0.000369476
52	0	0
53	2	0.00304216
54	5	0.240582
55	1	0
56	1	0
57	1	0
58	2	0.297698
59	1	0
60	3	0.70738
61	5	0.708324
62	0	0
63	4	0.87004
64	2	0.69311
65	2	0.580337
66	4	0.368517
67	0	0
68	2	0.691603
69	3	0.756242
70	0	0
71	2	0.000398344
72	3	0.695633
73	2	0.0311708
74	1	0
75	4	1.0993
76	3	0.166768
77	3	0.709622
78	4	0.614685
79	2	0.227417
80	2	0.692475
81	0	0
82	2	0.458352
83	1	0
84	1	0
85	2	0.329633
86	3	0.963834
87	2	0.168844
88	2	0.215765
89	1	0
90	3	0.799235
91	2	0.638119
92	2	0.191379
93	2	0.63909
94	3	0.68318
95	0	0
96	3	0.584298
97	1	0
98	3	0.985717
99	2	0.679275
100	2	0.390573
101	1	0
102	3	0.545473
103	2	0.492967
104	3	0.464026
105	2	0.679699
106	1	0
107	2	0.453565
108	1	0
109	3	0.897809
110	2	0.519237
111	2	0.192726
112	2	0.676725
113	1	0
114	3	0.622017
115	2	0.128467
116	1	0
117	4	0.82647
118	4	1.29443
119	4	0.655939
120	1	0
121	2	0.457317
122	3	0.705581
123	4	0.706399
124	2	0.00248073
125	2	0.375644
126	3	0.927203
127	3	0.72665
128	2	0.000846242
129	2	0.420137
130	2	0.599927
131	4	0.847051
132	4	0.739331
133	1	0
134	2	0.692839
135	1	0
136	3	0.870283
137	2	0.235915
138	3	0.529985
139	1	0
140	3	0.00682447
141	2	0.630209
142	1	0
143	2	0.0494507
144	0	0
145	4	1.22393
146	2	0.116987
147	2	0.00160478
148	2	0.13412
149	2	0.372394
150	1	0
151	3	0.701208
152	1	0
153	3	0.825104
154	1	0
155	1	0
156	3	0.841787
157	3	1.03581
158	1	0
159	3	1.09022
160	1	0
161	3	0.880335
162	1	0
163	3	0.256171
164	3	1.07043
165	0	0
166	3	0.738649
167	3	0.680733
168	2	0.384981
169	2	0.0190818
170	2	0.091148
171	1	0
172	1	0
173	2	0.684667
174	1	0
175	2	0.356166
176	2	0.058001
177	2	0.0037125
178	4	0.809806
179	3	0.250139
180	3	0.844913
181	3	0.0352215
182	2	0.0433022
183	1	0
184	2	0.501405
185	4	0.233274
186	2	0.68686
187	2	0.0962567
188	2	0.132152
189	2	0.232058
190	3	0.517691
191	2	0.00236622
192	2	0.000349723
193	3	0.00286877
194	1	0
195	1	0
196	1	0
197	4	1.18171
198	2	0.15104
199	1	0
200	2	0.0108227
201	3	0.898368
202	2	0.64277
203	1	0
204	3	0.803377
205	1	0
206	4	1.2091
207	2	0.638722
208	2	0.642766
209	2	0.0248131
210	4	0.173942
211	2	0.0442256
212	3	0.18442
213	4	0.84303
214	2	0.381099
215	2	0.0252045
216	2	0.0767375
217	2	0.409094
218	2	0.141606
219	2	0.20791
220	0	0
221	3	0.866071
222	3	0.361158
223	4	0.515516
224	4	0.740313
225	3	0.688149
226	2	0.139981
227	0	0
228	2	0.0446273
229	5	1.04668
230	0	0
231	3	0.140052
232	2	0.569296
233	2	0.679566
234	3	1.04124
235	2	0.615752
236	3	0.5666
237	1	0
238	3	0.727393
239	2	0.0891531
240	3	1.08764
241	2	0.027404
242	2	0.00732324
243	2	0.123788
244	1	0
245	1	0
246	0	0
247	2	0.692444
248	3	0.678156
249	2	0.672808
250	2	0.00449552
251	4	0.391873
252	0	0
253	2	0.654964
254	2	0.454282
255	3	0.693437
256	1	0
257	2	0.670834
258	3	0.266509
259	2	0.481958
260	3	0.632013
261	3	0.61979
262	2	0.263557
263	2	0.0644752
264	3	0.514749
265	2	0.667142
266	2	0.680474
267	3	0.663004
268	2	0.00408663
269	1	0
270	2	0.578919
271	2	0.631826
272	2	0.454509
273	2	0.464337
274	1	0
275	3	0.72511
276	3	0.697115
277	5	0.767627
278	2	0.634933
279	2	0.04559
280	3	0.680065
281	2	0.0666337
282	1	0
283	3	0.585428
284	3	0.68413
285	2	0.397986
286	2	0.0912701
287	1	0
288	2	0.680012
289	3	0.80236
290	2	0.294866
291	2	0.598928
292	2	0.140587
293	2	0.645049
294	1	0
295	2	0.319708
296	1	0
297	4	1.11978
298	2	0.0188377
299	2	0.67529
300	4	0.684687
301	2	0.434702
302	2	0.42491
303	2	0.131629
304	3	1.09174
305	2	0.520745
306	2	0.0339087
307	0	0
308	1	0
309	3	0.0199999
310	1	0
311	3	0.924402
312	2	0.441175
313	4	0.762897
314	1	0
315	2	0.0051038
316	3	0.698459
317	3	0.130479
318	3	1.08355
319	3	0.292595
320	2	0.428074
321	2	0.322579
322	1	0
323	2	0.077363
324	1	0
325	0	0
326	3	0.0698069
327	1	0
328	2	0.675434
329	2	0.597984
330	2	0.114693
331	0	0
332	4	0.788662
333	1	0
334	3	1.03069
335	3	0.750367
336	2	0.0880965
337	1	0
338	1	0
339	0	0
340	3	0.00228386
341	2	0.169917
342	3	0.377678
343	2	0.0286168
344	3	0.536601
345	2	0.00188743
346	3	0.655137
347	1	0
348	3	0.297633
349	2	0.647137
350	3	0.241244
351	4	0.614505
352	3	0.779345
353	2	0.661552
354	1	0
355	5	0.676842
356	1	0
357	1	0
358	2	0.221165
359	1	0
360	1	0
361	1	0
362	3	0.705741
363	2	0.00335597
364	3	0.423413
365	2	0.554153
366	3	0.259654
367	4	0.717093
368	1	0
369	3	0.198442
370	1	0
371	2	0.614668
372	3	0.85558
373	4	1.08856
374	1	0
375	1	0
376	1	0
377	2	0.692765
378	3	0.164138
379	0	0
380	3	0.505174
381	1	0
382	4	0.400669
383	1	0
384	4	0.473014
385	3	0.497816
386	2	0.35544
387	1	0
388	3	0.709563
389	2	0.00284056
390	5	0.434485
391	3	0.0415337
392	2	0.562051
393	4	0.64512
394	1	0
395	2	0.0682684
396	4	0.482182
397	2	0.147503
398	1	0
399	1	0
400	2	0.501828
401	5	0.545845
402	2	0.0816572
403	1	0
404	2	0.648215
405	2	0.0433605
406	3	0.236545
407	1	0
408	3	0.585909
409	3	0.14572
410	2	0.64352
411	3	0.35974
412	0	0
413	3	0.609452
414	3	0.0275269
415	2	0.671859
416	2	0.2741
417	0	0
418	1	0
419	3	0.694746
420	3	0.0944012
421	2	0.0107303
422	2	0.681233
423	2	0.674337
424	1	0
425	0	0
426	0	0
427	3	0.0465264
428	2	0.413143
429	3	0.498604
430	3	0.85163
431	4	0.284365
432	0	0
433	2	0.328136
434	1	0
435	1	0
436	2	0.500886
437	2	0.691016
438	3	0.791561
439	2	0.361302
440	2	0.0092414
441	3	0.840184
442	3	0.341831
443	2	0.583842
444	1	0
445	3	0.322963
446	2	0.0841747
447	2	0.364438
448	3	0.78563
449	1	0
450	1	0
451	3	0.780738
452	2	0.508387
453	2	0.110502
454	2	0.462777
455	4	0.466068
456	2	0.0341807
457	2	0.05996
458	1	0
459	1	0
460	2	0.18283
461	3	0.353043
462	2	0.000735214
463	3	0.148878
464	3	0.348818
465	2	0.0295635
466	2	0.0210753
467	3	0.536146
468	2	0.581823
469	3	0.281332
470	3	0.597882
471	4	1.13379
472	2	0.473937
473	1	0
474	2	0.676831
475	3	0.998604
476	4	1.15299
477	2	0.0262462
478	1	0
479	3	0.0213272
480	1	0
481	4	1.12075
482	3	0.125364
483	2	0.144492
484	3	0.642105
485	2	0.000348141
486	2	0.682835
487	4	0.485038
488	3	0.715391
489	2	0.3666
490	1	0
491	1	0
492	2	0.220312
493	2	0.668415
494	3	0.0166772
495	2	0.327404
496	1	0
497	2	0.572268
498	1	0
499	0	0
500	4	1.16665
501	4	0.93718
502	2	0.517585
503	3	0.449513
504	1	0
505	2	0.68567
506	2	0.0952048
507	1	0
508	2	0.0436367
509	4	0.863425
510	4	0.629813
511	2	0.183462
512	1	0
513	2	0.00254318
514	2	0.444699
515	2	0.0206239
516	2	0.589238
517	1	0
518	2	0.160292
519	2	0.326161
520	2	0.057894
521	2	0.675551
522	3	0.161863
523	4	0.853515
524	3	0.616567
525	2	0.666242
526	2	0.345838
527	3	0.451376
528	3	1.07109
529	4	0.644032
530	3	0.395771
531	2	0.671116
532	5	1.2315
533	3	0.65221
534	4	0.829343
535	2	0.0759025
536	1	0
537	1	0
538	0	0
539	2	0.120085
540	3	0.0768782
541	2	0.0507045
542	2	0.246102
543	1	0
544	3	0.595309
545	2	0.00410927
546	1	0
547	1	0
548	1	0
549	2	0.681125
550	3	0.324641
551	1	0
552	2	0.0016889
553	2	0.0151554
554	1	0
555	2	0.0313577
556	2	0.444009
557	3	1.06368
558	2	0.0786373
559	1	0
560	3	0.781592
561	2	0.0978435
562	2	0.63444
563	2	0.463337
564	2	0.00232177
565	2	0.631328
566	2	0.173555
567	2	0.562781
568	1	0
569	2	0.468923
570	2	0.189165
571	2	0.11499
572	2	0.332017
573	1	0
574	1	0
575	2	0.244568
576	3	1.05318
577	4	0.0827508
578	2	0.137552
579	2	0.442059
580	3	0.609455
581	2	0.0674774
582	2	0.00587332
583	3	0.484075
584	4	0.41228
585	1	0
586	3	0.793066
587	3	0.45034
588	4	0.0124242
589	3	0.0505044
590	2	0.157632
591	2	0.00369097
592	2	0.280336
593	3	0.307275
594	3	1.06048
595	1	0
596	4	1.02017
597	2	0.0834872
598	2	0.594331
599	4	0.508675
600	1	0
601	2	0.137833
602	4	0.78112
603	4	1.04374
604	2	0.102082
605	2	0.128516
606	3	0.807418
607	3	0.667312
608	2	0.00139295
609	1	0
610	0	0
611	3	0.231829
612	2	0.366647
613	3	0.787444
614	3	0.685791
615	3	0.668003
616	2	0.533928
617	2	0.144078
618	4	0.50322
619	3	0.688166
620	3	0.337185
621	2	0.219135
622	1	0
623	2	0.43647
624	1	0
625	3	0.941207
626	1	0
627	3	0.519973
628	3	0.0113615
629	3	0.720847
630	3	0.874156
631	2	0.590236
632	1	0
633	1	0
634	2	0.336789
635	0	0
636	4	0.157634
637	1	0
638	3	1.00294
639	2	0.104015
640	3	0.323885
641	4	0.125658
642	2	0.462031
643	3	0.786629
644	2	0.000417396
645	4	0.962539
646	2	0.00321946
647	4	1.11193
648	2	0.455274
649	2	0.662317
650	1	0
651	1	0
652	1	0
653	3	0.804098
654	4	0.856535
655	2	0.515771
656	2	0.591017
657	2	0.467576
658	3	0.515773
659	2	0.0018758
660	4	0.406858
661	2	0.0206134
662	1	0
663	1	0
664	1	0
665	4	0.207356
666	2	0.676674
667	2	0.683562
668	3	0.232484
669	3	0.134038
670	2	0.160803
671	2	0.117223
672	3	0.63143
673	2	0.0254383
674	2	0.00151922
675	2	0.327178
676	2	0.225661
677	1	0
678	2	0.255915
679	2	0.0163599
680	3	0.72334
681	3	0.396176
682	4	1.1302
683	1	0
684	2	0.334188
685	1	0
686	2	0.640319
687	3	0.352713
688	1	0
689	3	0.547219
690	2	0.00762011
691	3	0.572949
692	3	0.684479
693	1	0
694	1	0
695	2	0.0838732
696	2	0.0149679
697	1	0
698	1	0
699	3	1.04743
700	1	0
701	4	0.0882446
702	2	0.237104
703	2	0.440743
704	2	0.0350528
705	2	0.693063
706	2	0.176241
707	2	0.637886
708	2	0.621562
709	3	0.221373
710	2	0.668073
711	1	0
712	2	0.689702
713	5	0.865222
714	2	0.174051
715	3	1.00839
716	2	0.000373746
717	2	0.17145
718	4	0.914825
719	2	0.566728
720	2	0.0674512
721	3	0.77084
722	2	0.275695
723	1	0
724	2	0.378405
725	1	0
726	3	0.408225
727	3	0.69501
728	4	0.0684213
729	3	0.27229
730	1	0
731	3	0.705173
732	2	0.153474
733	2	0.0307845
734	2	0.321454
735	3	0.179162
736	2	0.20275
737	3	0.693625
738	3	0.597535
739	3	0.127629
740	4	0.685454
741	2	0.328238
742	3	0.23949
743	3	0.690955
744	1	0
745	2	0.693006
746	3	0.0201911
747	3	0.675836
748	4	0.371229
749	2	0.520567
750	1	0
751	2	0.670955
752	3	0.0565403
753	2	0.00199793
754	3	0.947213
755	1	0
756	0	0
757	4	0.5431
758	2	0.0136209
759	1	0
760	3	0.0492546
761	1	0
762	2	0.00197493
763	3	0.135259
764	2	0.693138
765	2	0.15341
766	2	0.549467
767	2	0.000280016
768	3	0.514155
769	1	0
770	4	0.874946
771	0	0
772	3	0.887168
773	3	0.0612313
774	0	0
775	2	0.194138
776	2	0.420842
777	2	0.201181
778	2	0.565453
779	3	1.06816
780	0	0
781	3	0.571417
782	1	0
783	3	0.0708552
784	1	0
785	4	1.29243
786	2	0.21949
787	4	0.768358
788	4	0.588558
789	3	0.369491
790	3	0.59613
791	1	0
792	4	1.17851
793	1	0
794	4	0.627704
795	3	0.3591
796	1	0
797	4	0.632961
798	3	0.480601
799	3	0.051729
800	3	1.09486
801	2	0.190394
802	0	0
803	1	0
804	2	0.000714046
805	1	0
806	0	0
807	3	0.976114
808	2	0.208075
809	2	0.0411538
810	2	0.0615858
811	3	0.203088
812	1	0
813	4	1.03422
814	2	0.0380963
815	2	0.453705
816	2	0.00123919
817	0	0
818	3	0.978281
819	2	0.483308
820	4	0.319369
821	2	0.179123
822	2	0.528738
823	4	0.317918
824	1	0
825	3	0.810921
826	2	0.327146
827	4	0.618491
828	2	0.00126872
829	1	0
830	1	0
831	1	0
832	4	0.673905
833	2	0.0364352
834	2	0.562338
835	3	0.91829
836	3	0.742769
837	3	1.08601
838	1	0
839	4	0.542667
840	2	0.688278
841	2	0.0414549
842	1	0
843	1	0
844	4	0.946331
845	1	0
846	1	0
847	1	0
848	4	0.914508
849	4	0.660255
850	3	0.0692005
851	1	0
852	2	0.683085
853	3	0.311751
854	2	0.0819256
855	2	0.343834
856	2	0.156997
857	2	0.00117461
858	2	0.00296181
859	2	0.0294725
860	2	0.688124
861	3	0.299551
862	2	0.34564
863	2	0.548868
864	4	0.946529
865	0	0
866	2	0.0875094
867	2	0.68219
868	1	0
869	1	0
870	2	0.0175778
871	0	0
872	3	0.178757
873	2	0.117616
874	4	0.870965
875	3	0.00326683
876	2	0.047974
877	2	0.00129006
878	1	0
879	2	0.690341
880	3	0.997606
881	2	0.183657
882	3	0.556821
883	2	0.00332657
884	1	0
885	3	0.825585
886	1	0
887	1	0
888	2	0.673065
889	2	0.568125
890	2	0.473074
891	3	0.185125
892	1	0
893	4	0.569318
894	2	0.445982
895	4	0.753646
896	3	0.334749
897	1	0
898	3	0.59747
899	3	0.165977
900	2	0.669869
901	2	0.00234613
902	2	0.217465
903	1	0
904	2	0.00532975
905	1	0
906	1	0
907	2	0.0101961
908	2	0.329995
909	4	0.801247
910	2	0.658684
911	4	0.999575
912	3	0.190529
913	2	0.675665
914	3	0.106437
915	2	0.036154
916	1	0
917	1	0
918	1	0
919	0	0
920	1	0
921	1	0
922	2	0.0108515
923	3	0.628335
924	4	0.805697
925	3	0.885407
926	2	0.000358536
927	1	0
928	2	0.57514
929	4	0.46235
930	2	0.334039
931	3	0.369718
932	2	0.51225
933	1	0
934	1	0
935	3	0.554559
936	3	0.226811
937	4	0.469107
938	2	0.0897104
939	3	0.429982
940	2	0.151331
941	3	0.144322
942	2	0.0167047
943	2	0.0740779
944	1	0
945	2	0.0579724
946	2	0.00329953
947	2	0.110662
948	3	0.272884
949	3	0.190117
950	2	0.0631661
951	3	0.676163
952	2	0.499042
953	1	0
954	3	0.235183
955	1	0
956	1	0
957	1	0
958	2	0.502142
959	4	1.1331
960	1	0
961	3	0.448199
962	2	0.240641
963	3	0.264724
964	0	0
965	4	0.260688
966	4	0.755484
967	2	0.326336
968	3	0.623695
969	1	0
970	2	0.539853
971	2	0.0262012
972	2	0.0869495
973	4	0.876876
974	2	0.00571739
975	2	0.0560376
976	2	0.000965781
977	4	0.704427
978	4	0.801091
979	1	0
980	3	0.302872
981	2	0.343806
982	1	0
983	4	0.963361
984	3	0.570253
985	1	0
986	0	0
987	4	0.917956
988	4	0.222452
989	2	0.0221602
990	3	0.809134
991	1	0
992	3	0.662318
993	2	0.235464
994	2	0.093995
995	2	0.457275
996	1	0
997	2	0.0053283
998	2	0.231222
999	2	0.025258
1000	2	0.683094

## Sheet: E50R34p3-8d1-3
E=5×10^0
R=3×10^4
p=3×10^-8
d=1×10^-3
cell #	founder number	shannon entropy (H)
1	2	0.507476
2	2	0.02452
3	2	0.684216
4	2	0.684886
5	2	0.000285036
6	2	0.633199
7	1	0
8	2	0.180024
9	2	0.505379
10	3	1.02324
11	1	0
12	2	0.00690369
13	2	0.231727
14	3	0.369025
15	1	0
16	2	0.00112935
17	1	0
18	2	0.473
19	2	0.135886
20	2	0.069741
21	1	0
22	2	0.0991682
23	3	0.614048
24	2	0.00586302
25	2	0.065117
26	1	0
27	1	0
28	1	0
29	2	0.00147157
30	3	0.392937
31	2	0.525541
32	3	0.373825
33	1	0
34	0	0
35	1	0
36	2	0.0112903
37	3	0.802954
38	2	0.384102
39	1	0
40	1	0
41	1	0
42	3	0.0445129
43	3	0.00850398
44	2	0.150094
45	2	0.6729
46	1	0
47	1	0
48	1	0
49	1	0
50	1	0
51	0	0
52	1	0
53	1	0
54	1	0
55	2	0.116775
56	1	0
57	2	0.501458
58	2	0.689732
59	2	0.0526203
60	4	0.0719543
61	1	0
62	0	0
63	1	0
64	2	0.00328611
65	1	0
66	3	0.300292
67	1	0
68	2	0.615045
69	2	0.109639
70	1	0
71	1	0
72	1	0
73	1	0
74	1	0
75	2	0.690724
76	2	0.103166
77	2	0.408506
78	1	0
79	1	0
80	2	0.015231
81	1	0
82	1	0
83	1	0
84	2	0.000393138
85	2	0.00491999
86	2	0.368384
87	1	0
88	2	0.355782
89	4	0.71077
90	1	0
91	1	0
92	1	0
93	0	0
94	1	0
95	2	0.691032
96	1	0
97	1	0
98	1	0
99	1	0
100	3	0.50649
101	1	0
102	2	0.153289
103	2	0.290195
104	3	0.178827
105	1	0
106	2	0.000755227
107	2	0.420109
108	2	0.683672
109	4	0.0741982
110	0	0
111	2	0.000725601
112	1	0
113	1	0
114	1	0
115	1	0
116	1	0
117	2	0.121341
118	1	0
119	1	0
120	2	0.00458947
121	1	0
122	1	0
123	2	0.00136977
124	1	0
125	3	0.320968
126	1	0
127	2	0.11199
128	2	0.599069
129	2	0.00343898
130	1	0
131	0	0
132	1	0
133	1	0
134	3	0.0268913
135	1	0
136	2	0.0145804
137	1	0
138	1	0
139	0	0
140	1	0
141	2	0.518214
142	2	0.000710036
143	2	0.000365252
144	1	0
145	1	0
146	1	0
147	1	0
148	1	0
149	1	0
150	3	0.371043
151	3	0.431906
152	2	0.677685
153	1	0
154	4	0.369515
155	1	0
156	1	0
157	2	0.517428
158	3	0.838467
159	1	0
160	2	0.000354883
161	1	0
162	1	0
163	1	0
164	3	0.694029
165	2	0.0219199
166	2	0.366788
167	2	0.00458978
168	2	0.596834
169	3	0.47794
170	2	0.00308898
171	3	0.30815
172	1	0
173	1	0
174	1	0
175	0	0
176	2	0.00705706
177	2	0.0916705
178	3	0.100213
179	2	0.291312
180	3	0.0149752
181	2	0.511326
182	2	0.00260517
183	1	0
184	1	0
185	2	0.0367994
186	1	0
187	2	0.0147638
188	2	0.00552782
189	2	0.0265135
190	1	0
191	1	0
192	1	0
193	1	0
194	2	0.0316985
195	2	0.0599741
196	2	0.0206301
197	2	0.00298313
198	2	0.347087
199	2	0.000375941
200	2	0.0497605
201	2	0.361218
202	0	0
203	1	0
204	1	0
205	1	0
206	2	0.00846585
207	1	0
208	1	0
209	1	0
210	1	0
211	2	0.000398909
212	1	0
213	1	0
214	0	0
215	1	0
216	1	0
217	2	0.00384169
218	3	0.232234
219	2	0.0225117
220	3	0.516706
221	1	0
222	2	0.00429935
223	2	0.129345
224	3	0.027952
225	2	0.547183
226	2	0.0564183
227	1	0
228	3	0.611263
229	0	0
230	1	0
231	2	0.628404
232	1	0
233	2	0.00721751
234	3	0.370787
235	2	0.0580509
236	1	0
237	2	0.0128124
238	0	0
239	2	0.302743
240	2	0.0144871
241	3	0.744819
242	2	0.0175213
243	2	0.000369392
244	4	0.753591
245	1	0
246	2	0.00209325
247	1	0
248	0	0
249	3	0.524455
250	2	0.00393819
251	3	0.109519
252	1	0
253	1	0
254	3	0.649243
255	2	0.130237
256	3	0.590474
257	2	0.572428
258	2	0.485434
259	1	0
260	2	0.00118851
261	1	0
262	2	0.130695
263	2	0.0397373
264	2	0.166827
265	1	0
266	2	0.410097
267	2	0.0706776
268	1	0
269	2	0.538782
270	1	0
271	3	0.0776132
272	1	0
273	4	0.746141
274	1	0
275	1	0
276	2	0.524221
277	1	0
278	3	0.226577
279	2	0.151395
280	2	0.0351956
281	1	0
282	2	0.0505103
283	0	0
284	2	0.00989643
285	1	0
286	2	0.685913
287	2	0.69259
288	2	0.641428
289	1	0
290	2	0.0450262
291	2	0.527013
292	2	0.00262699
293	2	0.341665
294	1	0
295	1	0
296	1	0
297	4	0.0514597
298	2	0.000355184
299	2	0.0439605
300	1	0
301	3	0.338427
302	1	0
303	1	0
304	1	0
305	1	0
306	2	0.221997
307	1	0
308	1	0
309	2	0.447479
310	1	0
311	1	0
312	2	0.0106391
313	1	0
314	2	0.00805968
315	2	0.558742
316	2	0.00283219
317	1	0
318	3	0.603955
319	2	0.000456939
320	2	0.021603
321	1	0
322	2	0.0870029
323	3	0.400119
324	1	0
325	2	0.000785433
326	3	0.244189
327	2	0.516838
328	2	0.635268
329	2	0.676293
330	3	0.403892
331	1	0
332	1	0
333	0	0
334	2	0.0357413
335	1	0
336	1	0
337	2	0.0106381
338	1	0
339	2	0.398893
340	1	0
341	2	0.202442
342	1	0
343	2	0.399206
344	2	0.0013853
345	3	0.219018
346	2	0.000556754
347	2	0.392149
348	2	0.594438
349	4	1.03844
350	2	0.0230417
351	2	0.342702
352	1	0
353	2	0.313773
354	1	0
355	3	0.285827
356	1	0
357	2	0.0575809
358	2	0.240867
359	1	0
360	1	0
361	2	0.654091
362	1	0
363	0	0
364	2	0.000683724
365	0	0
366	1	0
367	1	0
368	4	0.851271
369	3	1.00946
370	1	0
371	1	0
372	2	0.214716
373	2	0.670938
374	2	0.0397317
375	3	0.676013
376	1	0
377	4	0.804299
378	1	0
379	3	0.286072
380	3	0.630518
381	1	0
382	2	0.0187428
383	1	0
384	3	0.878017
385	2	0.0161566
386	2	0.00246528
387	2	0.317025
388	2	0.00598941
389	1	0
390	2	0.0503089
391	2	0.00131345
392	1	0
393	2	0.00151854
394	2	0.00704866
395	1	0
396	1	0
397	1	0
398	2	0.675861
399	1	0
400	2	0.520152
401	1	0
402	4	0.623403
403	1	0
404	2	0.00554329
405	3	0.610347
406	2	0.000613823
407	1	0
408	2	0.0386264
409	2	0.00245227
410	2	0.000345231
411	1	0
412	1	0
413	1	0
414	1	0
415	1	0
416	1	0
417	2	0.32198
418	1	0
419	2	0.0122631
420	2	0.400048
421	3	0.768713
422	2	0.00406498
423	3	0.504739
424	1	0
425	1	0
426	2	0.205878
427	2	0.00791358
428	1	0
429	1	0
430	1	0
431	1	0
432	1	0
433	3	0.0919479
434	1	0
435	3	0.0852389
436	1	0
437	1	0
438	1	0
439	2	0.000923325
440	1	0
441	1	0
442	1	0
443	1	0
444	3	0.375445
445	2	0.00774033
446	0	0
447	2	0.000788662
448	1	0
449	1	0
450	1	0
451	3	0.430146
452	3	0.186866
453	1	0
454	2	0.331565
455	1	0
456	3	0.00633112
457	0	0
458	3	0.954489
459	1	0
460	2	0.000747214
461	1	0
462	4	0.767468
463	2	0.000784747
464	2	0.10828
465	1	0
466	2	0.00108844
467	2	0.001044
468	2	0.253595
469	2	0.0104797
470	4	0.238934
471	2	0.0147387
472	3	1.07547
473	2	0.0483546
474	2	0.0386606
475	1	0
476	3	0.403428
477	2	0.00110058
478	2	0.0711839
479	1	0
480	1	0
481	2	0.000989938
482	1	0
483	0	0
484	2	0.0176768
485	2	0.000331273
486	2	0.294393
487	3	0.0285166
488	2	0.550815
489	1	0
490	4	0.566619
491	1	0
492	1	0
493	1	0
494	1	0
495	2	0.00162075
496	1	0
497	0	0
498	1	0
499	3	0.22723
500	1	0
501	0	0
502	2	0.34522
503	1	0
504	1	0
505	1	0
506	1	0
507	2	0.00686213
508	1	0
509	1	0
510	0	0
511	2	0.598079
512	3	0.514374
513	3	0.376677
514	2	0.000699208
515	2	0.374812
516	1	0
517	1	0
518	2	0.00239478
519	1	0
520	0	0
521	2	0.496638
522	2	0.00261729
523	1	0
524	2	0.001508
525	2	0.0281768
526	1	0
527	3	0.109633
528	2	0.152899
529	1	0
530	2	0.629792
531	1	0
532	1	0
533	1	0
534	3	0.741359
535	1	0
536	2	0.402506
537	2	0.328994
538	1	0
539	2	0.571073
540	3	0.620437
541	3	0.544734
542	2	0.0301446
543	3	0.309183
544	1	0
545	1	0
546	1	0
547	1	0
548	2	0.00120702
549	1	0
550	1	0
551	2	0.0304979
552	2	0.000419172
553	1	0
554	2	0.0470313
555	3	0.7027
556	3	0.340479
557	1	0
558	1	0
559	1	0
560	1	0
561	1	0
562	0	0
563	1	0
564	2	0.22764
565	1	0
566	3	0.233404
567	1	0
568	2	0.00722983
569	2	0.29491
570	1	0
571	2	0.206841
572	2	0.549862
573	1	0
574	1	0
575	1	0
576	1	0
577	1	0
578	1	0
579	2	0.00835116
580	1	0
581	1	0
582	3	0.846449
583	0	0
584	0	0
585	2	0.0548993
586	2	0.0610694
587	2	0.00206408
588	3	0.689815
589	0	0
590	4	0.0145366
591	4	0.549216
592	0	0
593	2	0.0485167
594	3	0.525027
595	4	0.0157956
596	1	0
597	2	0.452575
598	1	0
599	1	0
600	1	0
601	1	0
602	2	0.177917
603	2	0.248445
604	1	0
605	1	0
606	1	0
607	1	0
608	1	0
609	2	0.00327067
610	0	0
611	2	0.0343444
612	2	0.0610122
613	2	0.202625
614	2	0.080929
615	3	0.40308
616	1	0
617	3	0.128212
618	2	0.692792
619	3	0.301898
620	3	0.609782
621	2	0.00315219
622	1	0
623	3	0.0304522
624	2	0.000757638
625	3	0.873344
626	1	0
627	1	0
628	2	0.0674899
629	2	0.265009
630	1	0
631	2	0.121129
632	1	0
633	1	0
634	1	0
635	2	0.0108964
636	3	0.00356725
637	3	0.0480689
638	2	0.540155
639	5	0.256181
640	1	0
641	1	0
642	3	0.990044
643	1	0
644	2	0.692551
645	1	0
646	4	0.296071
647	1	0
648	2	0.479136
649	2	0.00897003
650	0	0
651	2	0.411355
652	3	0.307175
653	1	0
654	1	0
655	2	0.642869
656	3	0.451526
657	1	0
658	1	0
659	2	0.00723018
660	2	0.167763
661	2	0.00609394
662	1	0
663	1	0
664	1	0
665	2	0.00267054
666	1	0
667	2	0.00181585
668	1	0
669	1	0
670	2	0.247279
671	2	0.683908
672	1	0
673	2	0.00120302
674	3	0.0572247
675	2	0.00228579
676	2	0.321043
677	3	0.118659
678	1	0
679	0	0
680	1	0
681	2	0.00035904
682	1	0
683	1	0
684	1	0
685	3	0.106379
686	1	0
687	3	0.130914
688	1	0
689	1	0
690	2	0.627715
691	2	0.486363
692	1	0
693	3	0.00822383
694	0	0
695	1	0
696	4	0.621351
697	1	0
698	3	0.199358
699	1	0
700	3	0.689137
701	3	0.259521
702	1	0
703	1	0
704	1	0
705	3	0.207997
706	2	0.118341
707	3	0.0127434
708	0	0
709	2	0.558875
710	0	0
711	2	0.6359
712	1	0
713	1	0
714	1	0
715	1	0
716	1	0
717	1	0
718	1	0
719	2	0.00330195
720	1	0
721	1	0
722	3	0.0686256
723	2	0.0666551
724	1	0
725	1	0
726	4	0.72447
727	1	0
728	1	0
729	2	0.00183559
730	3	0.0208706
731	2	0.000415756
732	0	0
733	2	0.00837744
734	0	0
735	2	0.0582814
736	1	0
737	2	0.000546612
738	2	0.154241
739	1	0
740	3	0.510443
741	1	0
742	2	0.09382
743	2	0.415384
744	2	0.652199
745	2	0.0019485
746	1	0
747	1	0
748	2	0.680292
749	1	0
750	2	0.000959904
751	0	0
752	1	0
753	1	0
754	3	0.0139105
755	3	0.430673
756	2	0.591504
757	2	0.00904057
758	1	0
759	3	0.152329
760	3	0.0971444
761	2	0.000277451
762	1	0
763	1	0
764	2	0.116274
765	1	0
766	4	0.720553
767	0	0
768	1	0
769	1	0
770	2	0.648025
771	1	0
772	2	0.55836
773	2	0.00275744
774	1	0
775	2	0.017613
776	1	0
777	1	0
778	1	0
779	2	0.592453
780	1	0
781	1	0
782	1	0
783	2	0.078151
784	1	0
785	4	0.918682
786	2	0.273741
787	3	0.00301698
788	1	0
789	1	0
790	1	0
791	3	0.423909
792	3	0.0253604
793	3	0.576162
794	0	0
795	2	0.00846606
796	1	0
797	3	0.206568
798	1	0
799	1	0
800	2	0.000433208
801	1	0
802	1	0
803	2	0.550893
804	1	0
805	1	0
806	2	0.0972298
807	2	0.241145
808	2	0.565325
809	2	0.000347277
810	2	0.69313
811	1	0
812	1	0
813	2	0.000962348
814	2	0.0484058
815	0	0
816	1	0
817	1	0
818	1	0
819	1	0
820	3	0.425504
821	1	0
822	2	0.431655
823	1	0
824	2	0.0256802
825	3	0.35923
826	2	0.0337036
827	1	0
828	2	0.0178205
829	2	0.198824
830	2	0.518524
831	1	0
832	1	0
833	2	0.042133
834	3	0.395856
835	1	0
836	0	0
837	2	0.340467
838	3	0.00838325
839	1	0
840	3	0.0706958
841	1	0
842	1	0
843	1	0
844	2	0.00082127
845	2	0.493179
846	1	0
847	1	0
848	2	0.00137533
849	2	0.526129
850	2	0.00361025
851	1	0
852	1	0
853	1	0
854	3	0.556271
855	1	0
856	2	0.0273394
857	1	0
858	2	0.00153604
859	1	0
860	2	0.00043847
861	1	0
862	1	0
863	1	0
864	3	0.00792715
865	1	0
866	1	0
867	1	0
868	1	0
869	1	0
870	2	0.691053
871	2	0.00234897
872	1	0
873	2	0.62183
874	2	0.000421407
875	3	0.0118978
876	2	0.0007834
877	1	0
878	1	0
879	2	0.0320618
880	1	0
881	2	0.449706
882	2	0.00827503
883	2	0.000455459
884	1	0
885	2	0.665522
886	2	0.259749
887	2	0.0815179
888	2	0.00155957
889	1	0
890	2	0.383592
891	2	0.082444
892	3	0.359048
893	1	0
894	2	0.687282
895	2	0.088346
896	1	0
897	1	0
898	2	0.0398962
899	2	0.101583
900	3	0.0153726
901	1	0
902	2	0.0193618
903	1	0
904	2	0.0070792
905	2	0.256963
906	1	0
907	2	0.00262702
908	1	0
909	1	0
910	3	0.273405
911	1	0
912	2	0.0121443
913	2	0.0141639
914	2	0.668666
915	3	0.0377643
916	1	0
917	1	0
918	1	0
919	2	0.350835
920	2	0.040985
921	1	0
922	2	0.0770473
923	1	0
924	1	0
925	1	0
926	2	0.321351
927	1	0
928	3	0.385135
929	3	0.797901
930	2	0.218032
931	2	0.475281
932	1	0
933	1	0
934	1	0
935	2	0.000526989
936	1	0
937	0	0
938	1	0
939	2	0.281296
940	3	0.0285857
941	3	0.676628
942	2	0.0564654
943	4	0.171133
944	2	0.214802
945	2	0.567544
946	1	0
947	2	0.00123385
948	1	0
949	3	0.610079
950	2	0.00902207
951	2	0.000631986
952	1	0
953	1	0
954	2	0.0772375
955	0	0
956	1	0
957	1	0
958	3	0.710792
959	1	0
960	1	0
961	4	0.0370807
962	2	0.217925
963	1	0
964	2	0.00479888
965	1	0
966	1	0
967	3	0.0546112
968	1	0
969	1	0
970	1	0
971	2	0.0344633
972	1	0
973	2	0.00484178
974	1	0
975	1	0
976	1	0
977	3	0.475212
978	2	0.407191
979	2	0.0126957
980	1	0
981	2	0.00562374
982	2	0.0147474
983	1	0
984	2	0.577253
985	1	0
986	1	0
987	1	0
988	2	0.0138755
989	1	0
990	1	0
991	3	0.0115605
992	2	0.00725091
993	2	0.292384
994	1	0
995	2	0.00068954
996	0	0
997	2	0.0048524
998	2	0.00361402
999	2	0.419951
1000	2	0.162899

## Sheet: E50R34p3-9d1-4
E=5×10^0
R=3×10^4
p=3×10^-9
d=1×10^-4
cell #	founder number	shannon entropy (H)
1	2	0.691616
2	1	0
3	1	0
4	2	0.000322366
5	1	0
6	2	0.63768
7	2	0.625622
8	1	0
9	1	0
10	1	0
11	1	0
12	1	0
13	1	0
14	2	0.331523
15	1	0
16	2	0.00834678
17	1	0
18	2	0.542233
19	1	0
20	1	0
21	1	0
22	2	0.0550673
23	1	0
24	1	0
25	1	0
26	0	0
27	1	0
28	1	0
29	2	0.00124538
30	1	0
31	1	0
32	2	0.00769378
33	2	0.509925
34	1	0
35	1	0
36	1	0
37	1	0
38	2	0.00110665
39	1	0
40	1	0
41	0	0
42	1	0
43	2	0.0035434
44	1	0
45	1	0
46	2	0.0933503
47	1	0
48	1	0
49	2	0.000290615
50	1	0
51	2	0.00105419
52	1	0
53	1	0
54	2	0.683692
55	1	0
56	1	0
57	1	0
58	1	0
59	1	0
60	1	0
61	1	0
62	1	0
63	1	0
64	1	0
65	2	0.00065091
66	1	0
67	2	0.535678
68	1	0
69	2	0.464676
70	1	0
71	0	0
72	1	0
73	1	0
74	1	0
75	1	0
76	1	0
77	1	0
78	1	0
79	2	0.000501781
80	1	0
81	2	0.0786452
82	2	0.00244795
83	1	0
84	1	0
85	1	0
86	1	0
87	1	0
88	1	0
89	1	0
90	2	0.673551
91	3	0.025173
92	1	0
93	1	0
94	1	0
95	1	0
96	1	0
97	1	0
98	2	0.175518
99	2	0.661456
100	1	0
101	1	0
102	1	0
103	1	0
104	2	0.00227186
105	1	0
106	2	0.000407718
107	1	0
108	1	0
109	1	0
110	1	0
111	0	0
112	1	0
113	1	0
114	1	0
115	1	0
116	2	0.0161143
117	1	0
118	1	0
119	2	0.0587587
120	1	0
121	1	0
122	1	0
123	1	0
124	1	0
125	1	0
126	2	0.0655971
127	1	0
128	1	0
129	1	0
130	1	0
131	1	0
132	1	0
133	1	0
134	1	0
135	1	0
136	1	0
137	2	0.109711
138	1	0
139	1	0
140	1	0
141	1	0
142	1	0
143	1	0
144	1	0
145	2	0.581283
146	2	0.332191
147	1	0
148	1	0
149	1	0
150	1	0
151	1	0
152	1	0
153	1	0
154	1	0
155	1	0
156	1	0
157	1	0
158	1	0
159	1	0
160	1	0
161	1	0
162	1	0
163	1	0
164	1	0
165	0	0
166	1	0
167	1	0
168	2	0.326557
169	1	0
170	1	0
171	1	0
172	1	0
173	1	0
174	1	0
175	1	0
176	1	0
177	1	0
178	0	0
179	2	0.000327571
180	2	0.644841
181	2	0.00204586
182	1	0
183	0	0
184	1	0
185	1	0
186	1	0
187	2	0.259019
188	2	0.00129644
189	1	0
190	1	0
191	1	0
192	1	0
193	1	0
194	2	0.00131033
195	1	0
196	2	0.627578
197	2	0.0319509
198	2	0.0177748
199	2	0.00247211
200	1	0
201	2	0.00666247
202	1	0
203	2	0.0422296
204	1	0
205	1	0
206	1	0
207	1	0
208	1	0
209	1	0
210	1	0
211	1	0
212	1	0
213	2	0.319338
214	1	0
215	1	0
216	1	0
217	1	0
218	2	0.16081
219	2	0.000691491
220	2	0.168577
221	1	0
222	2	0.556361
223	1	0
224	1	0
225	1	0
226	1	0
227	2	0.000425295
228	1	0
229	1	0
230	1	0
231	1	0
232	1	0
233	2	0.193289
234	3	0.00380638
235	1	0
236	2	0.0195132
237	2	0.0271291
238	1	0
239	1	0
240	0	0
241	1	0
242	2	0.00398038
243	1	0
244	1	0
245	2	0.0133406
246	1	0
247	1	0
248	1	0
249	1	0
250	2	0.00160844
251	1	0
252	1	0
253	1	0
254	1	0
255	1	0
256	2	0.0167679
257	1	0
258	3	0.021125
259	0	0
260	2	0.118592
261	1	0
262	1	0
263	1	0
264	1	0
265	1	0
266	2	0.692744
267	1	0
268	1	0
269	1	0
270	1	0
271	1	0
272	1	0
273	1	0
274	1	0
275	1	0
276	1	0
277	1	0
278	1	0
279	2	0.0100775
280	1	0
281	1	0
282	2	0.00243028
283	1	0
284	1	0
285	1	0
286	1	0
287	1	0
288	1	0
289	2	0.0885263
290	1	0
291	1	0
292	1	0
293	1	0
294	1	0
295	2	0.668924
296	1	0
297	1	0
298	2	0.535375
299	1	0
300	1	0
301	1	0
302	0	0
303	0	0
304	1	0
305	2	0.00535514
306	1	0
307	1	0
308	1	0
309	1	0
310	1	0
311	2	0.0676489
312	1	0
313	1	0
314	1	0
315	1	0
316	1	0
317	1	0
318	2	0.688922
319	1	0
320	1	0
321	1	0
322	1	0
323	1	0
324	1	0
325	1	0
326	1	0
327	2	0.620122
328	2	0.000391392
329	3	0.0872249
330	1	0
331	1	0
332	1	0
333	1	0
334	3	0.077103
335	1	0
336	1	0
337	1	0
338	2	0.35395
339	2	0.176488
340	1	0
341	1	0
342	2	0.000362156
343	1	0
344	2	0.00345206
345	2	0.693106
346	1	0
347	1	0
348	1	0
349	2	0.170869
350	1	0
351	1	0
352	1	0
353	1	0
354	1	0
355	1	0
356	1	0
357	1	0
358	1	0
359	2	0.0111624
360	1	0
361	1	0
362	2	0.428139
363	0	0
364	1	0
365	1	0
366	0	0
367	1	0
368	1	0
369	2	0.0824398
370	2	0.00388687
371	1	0
372	1	0
373	1	0
374	1	0
375	1	0
376	1	0
377	1	0
378	1	0
379	0	0
380	1	0
381	1	0
382	1	0
383	1	0
384	1	0
385	2	0.373106
386	1	0
387	2	0.0102386
388	2	0.0765171
389	1	0
390	1	0
391	2	0.531564
392	1	0
393	2	0.0713919
394	1	0
395	2	0.00142772
396	2	0.00280627
397	1	0
398	1	0
399	1	0
400	1	0
401	1	0
402	1	0
403	1	0
404	1	0
405	2	0.208167
406	1	0
407	1	0
408	1	0
409	2	0.100961
410	2	0.0136199
411	2	0.07744
412	1	0
413	2	0.000542239
414	2	0.0616293
415	1	0
416	1	0
417	1	0
418	2	0.580591
419	1	0
420	2	0.66694
421	1	0
422	1	0
423	1	0
424	1	0
425	1	0
426	1	0
427	1	0
428	1	0
429	1	0
430	2	0.0260695
431	1	0
432	1	0
433	1	0
434	2	0.693138
435	1	0
436	1	0
437	0	0
438	1	0
439	2	0.0065342
440	1	0
441	1	0
442	1	0
443	1	0
444	1	0
445	1	0
446	2	0.092969
447	1	0
448	1	0
449	4	0.0151353
450	2	0.119763
451	2	0.038017
452	1	0
453	1	0
454	3	0.100992
455	1	0
456	1	0
457	1	0
458	2	0.00393958
459	1	0
460	1	0
461	2	0.0108766
462	1	0
463	1	0
464	2	0.689017
465	1	0
466	1	0
467	1	0
468	2	0.0572597
469	1	0
470	1	0
471	1	0
472	1	0
473	1	0
474	1	0
475	2	0.000996721
476	2	0.301601
477	1	0
478	1	0
479	1	0
480	1	0
481	1	0
482	2	0.171919
483	1	0
484	2	0.0104365
485	1	0
486	1	0
487	1	0
488	1	0
489	1	0
490	1	0
491	1	0
492	1	0
493	1	0
494	1	0
495	1	0
496	1	0
497	1	0
498	0	0
499	2	0.0039745
500	1	0
501	1	0
502	1	0
503	1	0
504	1	0
505	1	0
506	1	0
507	1	0
508	2	0.0426742
509	1	0
510	1	0
511	2	0.217715
512	2	0.0468867
513	1	0
514	1	0
515	1	0
516	1	0
517	1	0
518	1	0
519	1	0
520	1	0
521	2	0.681962
522	1	0
523	2	0.295117
524	1	0
525	1	0
526	1	0
527	1	0
528	1	0
529	1	0
530	2	0.000399411
531	2	0.00500604
532	1	0
533	1	0
534	1	0
535	1	0
536	2	0.005918
537	1	0
538	1	0
539	1	0
540	1	0
541	1	0
542	2	0.000294699
543	1	0
544	1	0
545	1	0
546	1	0
547	1	0
548	1	0
549	1	0
550	1	0
551	0	0
552	1	0
553	1	0
554	1	0
555	1	0
556	1	0
557	1	0
558	1	0
559	1	0
560	1	0
561	1	0
562	1	0
563	1	0
564	1	0
565	1	0
566	1	0
567	1	0
568	1	0
569	1	0
570	1	0
571	1	0
572	1	0
573	1	0
574	2	0.00234186
575	1	0
576	1	0
577	1	0
578	2	0.0305093
579	1	0
580	1	0
581	1	0
582	1	0
583	1	0
584	2	0.00117884
585	1	0
586	1	0
587	2	0.00652049
588	2	0.000733024
589	1	0
590	1	0
591	2	0.0705382
592	1	0
593	1	0
594	1	0
595	1	0
596	1	0
597	1	0
598	1	0
599	2	0.0623156
600	1	0
601	1	0
602	2	0.00215189
603	0	0
604	1	0
605	1	0
606	1	0
607	3	0.0454599
608	1	0
609	1	0
610	1	0
611	1	0
612	2	0.000668955
613	1	0
614	1	0
615	1	0
616	1	0
617	1	0
618	2	0.00321622
619	2	0.00198142
620	1	0
621	1	0
622	1	0
623	1	0
624	1	0
625	1	0
626	1	0
627	2	0.613988
628	1	0
629	1	0
630	1	0
631	2	0.23704
632	1	0
633	1	0
634	1	0
635	2	0.39376
636	1	0
637	1	0
638	1	0
639	1	0
640	1	0
641	1	0
642	2	0.0568336
643	2	0.0212568
644	1	0
645	1	0
646	1	0
647	1	0
648	1	0
649	1	0
650	1	0
651	1	0
652	1	0
653	1	0
654	0	0
655	1	0
656	1	0
657	1	0
658	1	0
659	2	0.00046684
660	1	0
661	1	0
662	2	0.190756
663	1	0
664	1	0
665	1	0
666	1	0
667	1	0
668	1	0
669	2	0.152852
670	1	0
671	1	0
672	0	0
673	1	0
674	1	0
675	1	0
676	2	0.100814
677	2	0.00220534
678	1	0
679	1	0
680	1	0
681	1	0
682	0	0
683	2	0.0635259
684	1	0
685	1	0
686	1	0
687	1	0
688	1	0
689	1	0
690	1	0
691	2	0.46681
692	1	0
693	2	0.000217788
694	1	0
695	1	0
696	1	0
697	1	0
698	1	0
699	1	0
700	1	0
701	2	0.000741129
702	1	0
703	1	0
704	1	0
705	1	0
706	1	0
707	1	0
708	1	0
709	1	0
710	1	0
711	1	0
712	1	0
713	2	0.469781
714	2	0.0043357
715	1	0
716	2	0.198818
717	0	0
718	1	0
719	1	0
720	2	0.00170981
721	1	0
722	1	0
723	1	0
724	1	0
725	2	0.00247525
726	1	0
727	1	0
728	1	0
729	2	0.00497203
730	2	0.0528361
731	1	0
732	2	0.00862957
733	1	0
734	2	0.150624
735	1	0
736	1	0
737	1	0
738	1	0
739	1	0
740	1	0
741	1	0
742	1	0
743	1	0
744	0	0
745	2	0.000250551
746	2	0.000494397
747	1	0
748	1	0
749	3	0.655459
750	1	0
751	1	0
752	1	0
753	1	0
754	1	0
755	1	0
756	2	0.000308601
757	1	0
758	1	0
759	1	0
760	2	0.102894
761	2	0.165411
762	1	0
763	2	0.275764
764	1	0
765	1	0
766	1	0
767	2	0.333708
768	1	0
769	2	0.407817
770	1	0
771	1	0
772	1	0
773	2	0.000313743
774	1	0
775	2	0.0192357
776	1	0
777	1	0
778	1	0
779	2	0.310606
780	1	0
781	1	0
782	2	0.000611413
783	2	0.000701734
784	1	0
785	2	0.31921
786	1	0
787	1	0
788	1	0
789	1	0
790	2	0.684095
791	2	0.692972
792	1	0
793	1	0
794	1	0
795	2	0.0568267
796	1	0
797	3	0.00483914
798	1	0
799	2	0.0427347
800	2	0.0359489
801	1	0
802	2	0.0892067
803	2	0.663707
804	1	0
805	1	0
806	1	0
807	2	0.000421222
808	1	0
809	1	0
810	1	0
811	1	0
812	1	0
813	1	0
814	1	0
815	1	0
816	1	0
817	1	0
818	1	0
819	1	0
820	1	0
821	2	0.000416091
822	1	0
823	1	0
824	1	0
825	1	0
826	1	0
827	1	0
828	1	0
829	1	0
830	1	0
831	1	0
832	2	0.0364214
833	1	0
834	1	0
835	1	0
836	1	0
837	1	0
838	1	0
839	1	0
840	1	0
841	1	0
842	2	0.650269
843	2	0.693145
844	1	0
845	1	0
846	1	0
847	2	0.665202
848	2	0.0242348
849	1	0
850	2	0.0116387
851	1	0
852	1	0
853	2	0.000421341
854	1	0
855	1	0
856	2	0.323513
857	1	0
858	1	0
859	2	0.000711336
860	1	0
861	1	0
862	1	0
863	2	0.302009
864	1	0
865	1	0
866	1	0
867	1	0
868	1	0
869	1	0
870	2	0.641086
871	1	0
872	2	0.588843
873	1	0
874	1	0
875	1	0
876	2	0.26201
877	1	0
878	1	0
879	1	0
880	1	0
881	1	0
882	2	0.0386276
883	1	0
884	1	0
885	2	0.0130089
886	1	0
887	1	0
888	1	0
889	1	0
890	1	0
891	1	0
892	1	0
893	1	0
894	1	0
895	1	0
896	2	0.0351813
897	1	0
898	1	0
899	1	0
900	1	0
901	1	0
902	1	0
903	2	0.0211854
904	1	0
905	2	0.593871
906	2	0.49699
907	1	0
908	2	0.608648
909	1	0
910	1	0
911	1	0
912	2	0.166965
913	1	0
914	1	0
915	1	0
916	1	0
917	1	0
918	2	0.161312
919	3	0.527099
920	1	0
921	1	0
922	2	0.110265
923	1	0
924	1	0
925	1	0
926	1	0
927	1	0
928	1	0
929	1	0
930	1	0
931	2	0.456669
932	2	0.0379291
933	2	0.00143221
934	1	0
935	2	0.441869
936	1	0
937	1	0
938	1	0
939	1	0
940	1	0
941	1	0
942	1	0
943	1	0
944	2	0.0162376
945	1	0
946	1	0
947	1	0
948	1	0
949	2	0.670056
950	1	0
951	2	0.219543
952	2	0.00188469
953	1	0
954	2	0.692749
955	1	0
956	1	0
957	1	0
958	1	0
959	1	0
960	2	0.625688
961	2	0.0356206
962	1	0
963	1	0
964	1	0
965	1	0
966	2	0.00578468
967	1	0
968	1	0
969	2	0.0867035
970	2	0.0805457
971	1	0
972	1	0
973	1	0
974	1	0
975	3	0.165111
976	1	0
977	1	0
978	2	0.349047
979	1	0
980	2	0.688012
981	1	0
982	1	0
983	1	0
984	2	0.0318394
985	1	0
986	1	0
987	1	0
988	2	0.362689
989	1	0
990	1	0
991	1	0
992	2	0.144657
993	1	0
994	1	0
995	1	0
996	1	0
997	1	0
998	1	0
999	1	0
1000	1	0

## Sheet: E50R34p3-10d1-5
E=5×10^0
R=3×10^4
p=3×10^-10
d=1×10^-5
cell #	founder number	shannon entropy (H)
1	1	0
2	1	0
3	1	0
4	2	0.0228306
5	1	0
6	1	0
7	1	0
8	1	0
9	1	0
10	1	0
11	1	0
12	1	0
13	1	0
14	1	0
15	1	0
16	1	0
17	1	0
18	2	0.136498
19	1	0
20	1	0
21	2	0.00126116
22	1	0
23	1	0
24	2	0.0687703
25	1	0
26	1	0
27	2	0.00277273
28	1	0
29	1	0
30	1	0
31	1	0
32	1	0
33	1	0
34	1	0
35	1	0
36	1	0
37	1	0
38	1	0
39	2	0.661298
40	1	0
41	1	0
42	1	0
43	2	0.00135497
44	1	0
45	1	0
46	1	0
47	1	0
48	1	0
49	1	0
50	1	0
51	1	0
52	1	0
53	1	0
54	1	0
55	1	0
56	1	0
57	0	0
58	1	0
59	1	0
60	0	0
61	1	0
62	1	0
63	1	0
64	1	0
65	1	0
66	1	0
67	1	0
68	2	0.00478989
69	1	0
70	1	0
71	1	0
72	1	0
73	1	0
74	1	0
75	1	0
76	1	0
77	1	0
78	1	0
79	1	0
80	2	0.00684291
81	1	0
82	1	0
83	1	0
84	0	0
85	1	0
86	1	0
87	1	0
88	1	0
89	1	0
90	0	0
91	1	0
92	1	0
93	1	0
94	1	0
95	1	0
96	1	0
97	1	0
98	1	0
99	1	0
100	1	0
101	1	0
102	1	0
103	1	0
104	1	0
105	1	0
106	1	0
107	1	0
108	1	0
109	1	0
110	2	0.669682
111	2	0.0596104
112	1	0
113	1	0
114	2	0.00358637
115	1	0
116	1	0
117	1	0
118	0	0
119	1	0
120	1	0
121	1	0
122	1	0
123	1	0
124	1	0
125	1	0
126	1	0
127	1	0
128	1	0
129	1	0
130	1	0
131	1	0
132	1	0
133	1	0
134	1	0
135	1	0
136	1	0
137	1	0
138	1	0
139	1	0
140	1	0
141	1	0
142	1	0
143	1	0
144	2	0.623904
145	1	0
146	1	0
147	1	0
148	1	0
149	1	0
150	0	0
151	1	0
152	1	0
153	1	0
154	1	0
155	1	0
156	1	0
157	1	0
158	0	0
159	1	0
160	1	0
161	1	0
162	1	0
163	1	0
164	1	0
165	1	0
166	1	0
167	2	0.691704
168	1	0
169	1	0
170	1	0
171	1	0
172	2	0.0251459
173	1	0
174	1	0
175	1	0
176	1	0
177	1	0
178	1	0
179	1	0
180	2	0.0128756
181	1	0
182	1	0
183	1	0
184	2	0.120309
185	1	0
186	1	0
187	1	0
188	2	0.128467
189	1	0
190	1	0
191	1	0
192	1	0
193	1	0
194	1	0
195	1	0
196	1	0
197	1	0
198	1	0
199	1	0
200	1	0
201	1	0
202	1	0
203	1	0
204	0	0
205	1	0
206	1	0
207	2	0.55681
208	2	0.00154753
209	1	0
210	1	0
211	1	0
212	1	0
213	1	0
214	1	0
215	2	0.607104
216	0	0
217	1	0
218	1	0
219	1	0
220	1	0
221	1	0
222	1	0
223	1	0
224	1	0
225	1	0
226	1	0
227	1	0
228	1	0
229	1	0
230	1	0
231	2	0.00613798
232	1	0
233	1	0
234	1	0
235	2	0.00477064
236	1	0
237	1	0
238	2	0.0851674
239	1	0
240	1	0
241	1	0
242	1	0
243	0	0
244	1	0
245	0	0
246	1	0
247	1	0
248	1	0
249	3	0.244463
250	1	0
251	0	0
252	1	0
253	2	0.0842952
254	1	0
255	1	0
256	1	0
257	1	0
258	1	0
259	1	0
260	2	0.0156038
261	1	0
262	1	0
263	2	0.0984181
264	1	0
265	0	0
266	1	0
267	2	0.579878
268	1	0
269	1	0
270	1	0
271	2	0.212264
272	2	0.00664786
273	1	0
274	1	0
275	1	0
276	1	0
277	1	0
278	1	0
279	1	0
280	1	0
281	1	0
282	1	0
283	1	0
284	1	0
285	1	0
286	2	0.0082189
287	1	0
288	1	0
289	0	0
290	1	0
291	1	0
292	1	0
293	2	0.0719006
294	1	0
295	1	0
296	1	0
297	2	0.190342
298	1	0
299	1	0
300	1	0
301	1	0
302	1	0
303	1	0
304	0	0
305	2	0.015007
306	1	0
307	0	0
308	0	0
309	1	0
310	1	0
311	1	0
312	1	0
313	1	0
314	1	0
315	1	0
316	1	0
317	1	0
318	1	0
319	1	0
320	1	0
321	1	0
322	2	0.00203605
323	1	0
324	1	0
325	1	0
326	1	0
327	1	0
328	2	0.47981
329	1	0
330	1	0
331	1	0
332	1	0
333	1	0
334	1	0
335	1	0
336	1	0
337	1	0
338	1	0
339	1	0
340	1	0
341	1	0
342	1	0
343	1	0
344	1	0
345	1	0
346	1	0
347	2	0.0098459
348	1	0
349	1	0
350	1	0
351	0	0
352	1	0
353	1	0
354	1	0
355	1	0
356	1	0
357	1	0
358	1	0
359	1	0
360	1	0
361	1	0
362	1	0
363	1	0
364	1	0
365	1	0
366	1	0
367	1	0
368	1	0
369	0	0
370	1	0
371	1	0
372	1	0
373	1	0
374	1	0
375	1	0
376	1	0
377	1	0
378	1	0
379	1	0
380	1	0
381	1	0
382	1	0
383	1	0
384	1	0
385	1	0
386	1	0
387	0	0
388	1	0
389	1	0
390	1	0
391	1	0
392	1	0
393	1	0
394	1	0
395	1	0
396	1	0
397	1	0
398	1	0
399	1	0
400	1	0
401	1	0
402	1	0
403	1	0
404	1	0
405	1	0
406	1	0
407	2	0.001149
408	1	0
409	1	0
410	1	0
411	1	0
412	1	0
413	1	0
414	1	0
415	1	0
416	1	0
417	1	0
418	1	0
419	1	0
420	1	0
421	1	0
422	1	0
423	1	0
424	1	0
425	2	0.0016886
426	1	0
427	1	0
428	1	0
429	1	0
430	1	0
431	1	0
432	1	0
433	1	0
434	1	0
435	1	0
436	1	0
437	1	0
438	1	0
439	1	0
440	1	0
441	1	0
442	1	0
443	2	0.232571
444	1	0
445	1	0
446	1	0
447	1	0
448	1	0
449	1	0
450	1	0
451	1	0
452	1	0
453	1	0
454	1	0
455	1	0
456	1	0
457	1	0
458	0	0
459	1	0
460	1	0
461	1	0
462	1	0
463	1	0
464	1	0
465	2	0.637891
466	1	0
467	1	0
468	1	0
469	1	0
470	1	0
471	1	0
472	1	0
473	1	0
474	1	0
475	1	0
476	1	0
477	1	0
478	1	0
479	1	0
480	1	0
481	1	0
482	1	0
483	1	0
484	1	0
485	1	0
486	1	0
487	1	0
488	1	0
489	1	0
490	1	0
491	1	0
492	1	0
493	1	0
494	1	0
495	2	0.0590106
496	1	0
497	2	0.00324758
498	1	0
499	1	0
500	1	0
501	1	0
502	1	0
503	1	0
504	1	0
505	1	0
506	1	0
507	1	0
508	1	0
509	1	0
510	1	0
511	1	0
512	1	0
513	1	0
514	1	0
515	1	0
516	1	0
517	1	0
518	1	0
519	0	0
520	1	0
521	1	0
522	1	0
523	1	0
524	1	0
525	1	0
526	1	0
527	1	0
528	1	0
529	1	0
530	1	0
531	1	0
532	1	0
533	1	0
534	1	0
535	2	0.051299
536	2	0.000417496
537	1	0
538	1	0
539	1	0
540	1	0
541	1	0
542	1	0
543	1	0
544	1	0
545	1	0
546	1	0
547	1	0
548	1	0
549	1	0
550	1	0
551	1	0
552	1	0
553	3	0.0693924
554	1	0
555	1	0
556	1	0
557	1	0
558	0	0
559	2	0.0428432
560	1	0
561	1	0
562	1	0
563	1	0
564	2	0.609797
565	1	0
566	1	0
567	2	0.0066827
568	0	0
569	1	0
570	1	0
571	1	0
572	1	0
573	0	0
574	1	0
575	2	0.38991
576	1	0
577	1	0
578	2	0.000309469
579	1	0
580	1	0
581	1	0
582	1	0
583	1	0
584	1	0
585	1	0
586	1	0
587	1	0
588	1	0
589	1	0
590	1	0
591	1	0
592	1	0
593	1	0
594	1	0
595	1	0
596	1	0
597	2	0.000909193
598	1	0
599	1	0
600	1	0
601	1	0
602	1	0
603	1	0
604	1	0
605	1	0
606	1	0
607	1	0
608	2	0.315354
609	1	0
610	1	0
611	2	0.000780128
612	1	0
613	1	0
614	1	0
615	2	0.669046
616	0	0
617	1	0
618	1	0
619	1	0
620	1	0
621	1	0
622	1	0
623	1	0
624	1	0
625	1	0
626	1	0
627	1	0
628	0	0
629	1	0
630	1	0
631	1	0
632	1	0
633	1	0
634	1	0
635	1	0
636	1	0
637	1	0
638	1	0
639	1	0
640	1	0
641	1	0
642	1	0
643	1	0
644	2	0.678345
645	2	0.000839801
646	0	0
647	1	0
648	1	0
649	1	0
650	1	0
651	1	0
652	1	0
653	1	0
654	0	0
655	1	0
656	1	0
657	1	0
658	0	0
659	1	0
660	1	0
661	1	0
662	1	0
663	1	0
664	1	0
665	1	0
666	1	0
667	1	0
668	1	0
669	1	0
670	1	0
671	1	0
672	1	0
673	1	0
674	1	0
675	1	0
676	1	0
677	1	0
678	2	0.091708
679	1	0
680	1	0
681	1	0
682	1	0
683	1	0
684	2	0.0174932
685	1	0
686	1	0
687	2	0.152919
688	2	0.00130316
689	1	0
690	1	0
691	1	0
692	1	0
693	2	0.00489773
694	1	0
695	1	0
696	1	0
697	1	0
698	1	0
699	1	0
700	0	0
701	1	0
702	1	0
703	1	0
704	1	0
705	1	0
706	1	0
707	1	0
708	2	0.000429222
709	1	0
710	1	0
711	1	0
712	1	0
713	1	0
714	1	0
715	1	0
716	1	0
717	1	0
718	1	0
719	1	0
720	1	0
721	1	0
722	1	0
723	1	0
724	1	0
725	1	0
726	1	0
727	1	0
728	1	0
729	1	0
730	1	0
731	1	0
732	1	0
733	1	0
734	1	0
735	1	0
736	1	0
737	1	0
738	2	0.0237135
739	1	0
740	1	0
741	1	0
742	1	0
743	1	0
744	2	0.000409699
745	1	0
746	1	0
747	1	0
748	1	0
749	1	0
750	1	0
751	2	0.605113
752	1	0
753	1	0
754	1	0
755	2	0.0830363
756	1	0
757	2	0.346467
758	1	0
759	1	0
760	1	0
761	1	0
762	1	0
763	1	0
764	1	0
765	1	0
766	1	0
767	2	0.349639
768	1	0
769	1	0
770	0	0
771	1	0
772	1	0
773	1	0
774	1	0
775	1	0
776	1	0
777	1	0
778	1	0
779	1	0
780	1	0
781	1	0
782	1	0
783	0	0
784	1	0
785	1	0
786	1	0
787	1	0
788	1	0
789	1	0
790	2	0.0372155
791	3	0.114513
792	1	0
793	2	0.0237509
794	1	0
795	1	0
796	1	0
797	1	0
798	1	0
799	1	0
800	1	0
801	1	0
802	1	0
803	1	0
804	2	0.0199301
805	1	0
806	1	0
807	0	0
808	1	0
809	2	0.0186777
810	1	0
811	2	0.0106706
812	1	0
813	1	0
814	1	0
815	1	0
816	1	0
817	1	0
818	1	0
819	1	0
820	1	0
821	1	0
822	1	0
823	2	0.169596
824	1	0
825	0	0
826	1	0
827	1	0
828	1	0
829	1	0
830	1	0
831	1	0
832	1	0
833	1	0
834	1	0
835	1	0
836	2	0.414013
837	2	0.605507
838	1	0
839	0	0
840	1	0
841	2	0.121504
842	1	0
843	2	0.692449
844	1	0
845	1	0
846	1	0
847	1	0
848	1	0
849	1	0
850	1	0
851	1	0
852	1	0
853	1	0
854	1	0
855	1	0
856	1	0
857	1	0
858	1	0
859	1	0
860	1	0
861	2	0.0547301
862	1	0
863	1	0
864	1	0
865	1	0
866	1	0
867	1	0
868	1	0
869	1	0
870	1	0
871	1	0
872	1	0
873	1	0
874	1	0
875	1	0
876	1	0
877	2	0.0183358
878	1	0
879	1	0
880	1	0
881	1	0
882	1	0
883	1	0
884	1	0
885	1	0
886	1	0
887	1	0
888	0	0
889	1	0
890	1	0
891	1	0
892	1	0
893	1	0
894	1	0
895	1	0
896	1	0
897	1	0
898	1	0
899	1	0
900	2	0.00621909
901	1	0
902	1	0
903	2	0.340817
904	1	0
905	1	0
906	1	0
907	1	0
908	1	0
909	1	0
910	0	0
911	0	0
912	1	0
913	1	0
914	1	0
915	1	0
916	1	0
917	1	0
918	1	0
919	1	0
920	1	0
921	1	0
922	2	0.606641
923	1	0
924	0	0
925	1	0
926	1	0
927	1	0
928	1	0
929	1	0
930	1	0
931	2	0.00397297
932	3	0.00453119
933	1	0
934	1	0
935	1	0
936	1	0
937	1	0
938	1	0
939	1	0
940	1	0
941	1	0
942	1	0
943	1	0
944	1	0
945	1	0
946	1	0
947	1	0
948	1	0
949	2	0.016144
950	1	0
951	1	0
952	2	0.00324287
953	1	0
954	1	0
955	1	0
956	1	0
957	1	0
958	1	0
959	1	0
960	1	0
961	1	0
962	2	0.00276517
963	1	0
964	1	0
965	2	0.675604
966	1	0
967	1	0
968	1	0
969	1	0
970	1	0
971	1	0
972	1	0
973	2	0.00186735
974	1	0
975	1	0
976	1	0
977	1	0
978	1	0
979	0	0
980	2	0.328858
981	1	0
982	1	0
983	2	0.406553
984	1	0
985	1	0
986	2	0.484697
987	1	0
988	1	0
989	0	0
990	1	0
991	1	0
992	1	0
993	1	0
994	1	0
995	1	0
996	1	0
997	1	0
998	1	0
999	1	0
1000	1	0

## Sheet: E51R34p3-7d1-1
E=5×10^1
R=3×10^4
p=3×10^-7
d=1×10^-1
cell #	founder number	shannon entropy (H)
1	3	0.79124
2	5	1.28665
3	1	0
4	5	1.29776
5	4	0.839735
6	3	0.91682
7	5	1.4441
8	6	1.37334
9	4	1.18053
10	3	0.850803
11	2	0.607378
12	2	0.65503
13	4	0.997351
14	4	1.28278
15	8	1.93463
16	1	0
17	3	0.993354
18	7	1.70524
19	5	1.39772
20	6	1.67577
21	4	0.753064
22	3	0.962263
23	6	1.60803
24	3	0.908414
25	4	0.997674
26	2	0.586554
27	1	0
28	2	0.576305
29	5	1.38585
30	3	0.924006
31	4	1.10865
32	2	0.679866
33	2	0.0307824
34	3	0.833631
35	3	0.962283
36	3	0.942836
37	6	1.41595
38	7	1.7298
39	6	1.59253
40	6	1.49347
41	7	1.56204
42	2	0.432808
43	5	1.35503
44	6	1.45273
45	2	0.310393
46	6	1.63481
47	0	0
48	3	0.965737
49	2	0.280725
50	2	0.613596
51	4	1.07975
52	2	0.471142
53	4	0.999319
54	3	0.895749
55	3	0.855554
56	7	1.5132
57	5	1.49283
58	4	1.01406
59	2	0.687411
60	8	1.9862
61	3	1.09806
62	3	0.984733
63	4	1.307
64	1	0
65	4	1.22042
66	3	1.0048
67	8	1.8039
68	4	0.897113
69	6	1.52051
70	4	1.09103
71	3	0.930718
72	3	0.935226
73	1	0
74	2	0.477272
75	4	0.46934
76	6	1.56314
77	7	1.64853
78	0	0
79	5	1.44084
80	4	1.30385
81	2	0.591138
82	1	0
83	3	1.08792
84	2	0.639124
85	5	1.42768
86	5	1.3076
87	5	1.58223
88	3	0.76309
89	8	1.90038
90	3	0.869172
91	3	1.03017
92	3	0.972823
93	3	0.660019
94	2	0.671422
95	1	0
96	6	1.59801
97	5	1.23306
98	3	0.469917
99	4	1.30199
100	3	0.678655
101	4	1.08558
102	10	1.84326
103	1	0
104	6	1.44567
105	2	0.592991
106	5	1.52809
107	5	1.53632
108	5	1.33477
109	2	0.390488
110	2	0.401644
111	1	0
112	5	1.30592
113	4	1.08876
114	3	1.0193
115	1	0
116	2	0.513064
117	3	1.01508
118	4	1.29671
119	2	0.643695
120	5	1.33738
121	4	0.908818
122	6	1.73927
123	6	1.54978
124	6	1.59979
125	2	0.681273
126	3	0.733257
127	3	0.815402
128	3	1.037
129	4	1.37373
130	4	1.04704
131	3	0.761715
132	2	0.460797
133	3	1.02526
134	2	0.657448
135	5	0.726485
136	5	1.41763
137	2	0.647609
138	4	1.24333
139	3	0.897801
140	2	0.592341
141	2	0.533508
142	6	1.61508
143	1	0
144	7	1.60967
145	3	1.05328
146	2	0.304542
147	4	1.21651
148	3	1.0454
149	2	0.674552
150	0	0
151	7	1.19166
152	1	0
153	6	1.47418
154	4	1.25698
155	6	1.44595
156	7	1.73426
157	0	0
158	5	1.3698
159	5	1.42328
160	8	1.76666
161	2	0.658527
162	3	0.867604
163	3	1.07087
164	4	1.17464
165	5	1.49589
166	1	0
167	2	0.691505
168	3	0.953914
169	2	0.425729
170	3	1.02881
171	6	1.64685
172	3	1.04861
173	5	1.4086
174	2	0.634953
175	4	1.33013
176	2	0.589256
177	4	1.04982
178	2	0.506251
179	0	0
180	4	1.22574
181	1	0
182	2	0.211527
183	4	1.32564
184	5	1.44209
185	7	1.69206
186	5	1.29875
187	2	0.606059
188	3	1.06692
189	5	1.19947
190	4	1.26417
191	5	1.31571
192	5	1.57631
193	3	0.606885
194	4	1.1517
195	5	1.37675
196	3	0.980622
197	4	1.17825
198	2	0.563603
199	7	1.60385
200	6	1.43789
201	8	1.74948
202	7	1.66649
203	4	1.2817
204	4	1.34287
205	5	1.3782
206	4	1.04032
207	8	1.66138
208	2	0.559466
209	3	0.966943
210	3	1.03897
211	3	0.768712
212	4	1.14004
213	6	1.10395
214	3	0.876412
215	4	0.6708
216	2	0.549112
217	5	1.37909
218	4	0.880913
219	1	0
220	3	0.904391
221	3	0.331946
222	1	0
223	3	1.03305
224	2	0.504901
225	6	1.45344
226	5	1.44635
227	2	0.526838
228	5	1.42572
229	9	1.86441
230	3	0.577929
231	2	0.49853
232	3	0.975625
233	2	0.318272
234	5	1.4853
235	1	0
236	3	0.884791
237	5	1.3664
238	2	0.488926
239	4	1.33716
240	7	1.57575
241	7	1.77992
242	5	1.57957
243	4	1.34402
244	2	0.388714
245	5	1.37769
246	5	1.40049
247	7	1.64482
248	2	0.688033
249	4	1.11493
250	2	0.69287
251	3	1.01829
252	4	0.95829
253	4	1.28098
254	1	0
255	0	0
256	3	0.855357
257	3	0.710454
258	1	0
259	7	1.70153
260	1	0
261	2	0.5848
262	1	0
263	2	0.590107
264	5	1.28631
265	4	1.34682
266	2	0.592261
267	2	0.489308
268	3	0.846765
269	1	0
270	6	1.50206
271	3	0.686629
272	3	1.04496
273	3	0.956855
274	5	0.876963
275	5	1.51529
276	3	0.747294
277	4	1.28084
278	8	1.62149
279	3	0.736338
280	4	1.21537
281	3	0.851874
282	3	0.992234
283	2	0.37331
284	2	0.627073
285	3	0.856003
286	8	1.87677
287	2	0.686665
288	3	0.791294
289	3	1.06984
290	3	1.03805
291	4	1.17527
292	2	0.354452
293	7	1.62926
294	2	0.685332
295	4	1.28077
296	2	0.559727
297	0	0
298	4	1.35731
299	2	0.438693
300	1	0
301	7	1.71793
302	6	1.59128
303	7	1.64841
304	2	0.637497
305	5	1.3405
306	5	1.45874
307	1	0
308	6	1.48091
309	1	0
310	5	1.41118
311	2	0.529347
312	5	1.02329
313	6	1.51638
314	2	0.655091
315	5	1.3909
316	5	1.46159
317	3	0.602079
318	2	0.597777
319	4	1.2473
320	2	0.117315
321	4	1.1023
322	4	0.885354
323	5	1.3818
324	2	0.68746
325	5	1.30657
326	4	1.01456
327	2	0.64702
328	3	0.71084
329	4	1.26445
330	2	0.618959
331	3	1.08487
332	3	0.861581
333	7	1.24787
334	1	0
335	3	0.901735
336	4	1.11437
337	4	1.18761
338	4	1.14958
339	3	1.07474
340	4	1.20162
341	2	0.631693
342	4	1.10339
343	5	1.42836
344	7	1.44996
345	4	1.24655
346	1	0
347	4	1.2243
348	3	0.823786
349	4	0.981769
350	0	0
351	6	1.6511
352	4	1.27659
353	3	0.934147
354	0	0
355	4	1.35663
356	2	0.602156
357	4	1.24765
358	6	1.27058
359	3	0.954235
360	4	0.535572
361	2	0.614827
362	1	0
363	4	1.16691
364	5	1.38542
365	5	1.54424
366	4	0.809887
367	4	1.18372
368	4	1.13723
369	5	1.44081
370	3	0.878546
371	1	0
372	4	1.18126
373	5	1.45068
374	4	0.984344
375	7	1.63389
376	4	1.19812
377	2	0.664115
378	2	0.557385
379	5	1.44888
380	4	1.25391
381	2	0.69268
382	2	0.673127
383	8	1.59033
384	1	0
385	0	0
386	5	1.33143
387	7	1.80465
388	4	1.28677
389	3	0.644955
390	1	0
391	3	0.82024
392	6	1.4189
393	6	1.73229
394	5	1.26392
395	4	1.21774
396	3	0.918694
397	2	0.608021
398	1	0
399	2	0.630111
400	5	1.26545
401	3	0.642432
402	7	1.64801
403	2	0.490873
404	5	1.41838
405	4	1.14717
406	3	0.78649
407	4	1.31917
408	3	0.598038
409	2	0.437882
410	6	1.46463
411	4	0.951311
412	1	0
413	2	0.312702
414	7	1.83296
415	4	1.26325
416	5	1.21782
417	3	0.691575
418	2	0.450631
419	4	1.32547
420	2	0.587615
421	4	1.12682
422	2	0.449564
423	3	1.0801
424	3	0.572551
425	1	0
426	3	0.833649
427	2	0.34562
428	0	0
429	4	1.3508
430	2	0.664803
431	5	1.4998
432	3	1.06673
433	0	0
434	4	1.18729
435	2	0.321411
436	7	1.59129
437	9	1.90037
438	10	2.07306
439	4	1.08057
440	5	1.47448
441	4	1.23764
442	1	0
443	7	1.60465
444	5	1.37497
445	5	1.25823
446	6	1.40006
447	7	1.7251
448	5	1.27813
449	5	1.50408
450	5	1.50538
451	4	1.35942
452	6	1.56721
453	5	0.940606
454	3	0.870469
455	2	0.533027
456	4	1.2677
457	3	0.603602
458	4	1.13056
459	4	1.36996
460	6	1.62689
461	3	0.467952
462	8	1.82498
463	5	1.38691
464	5	1.39289
465	5	1.52646
466	2	0.237268
467	4	1.20415
468	4	0.7446
469	3	0.868661
470	7	1.75726
471	5	1.46827
472	2	0.497094
473	2	0.44805
474	0	0
475	2	0.46643
476	1	0
477	5	1.39106
478	6	1.33129
479	8	1.86909
480	3	1.08293
481	5	1.31734
482	3	0.678647
483	3	0.920537
484	7	1.52786
485	5	1.36749
486	5	1.52774
487	4	1.18379
488	5	1.41178
489	4	1.18085
490	5	1.45584
491	3	0.8291
492	3	0.818354
493	3	1.00914
494	6	1.70006
495	3	0.988901
496	4	1.15258
497	4	1.26844
498	3	0.888324
499	3	0.804514
500	6	1.73256
501	4	1.22209
502	2	0.278084
503	5	1.4019
504	0	0
505	2	0.471795
506	3	1.05774
507	1	0
508	3	0.864367
509	5	1.36576
510	2	0.683042
511	1	0
512	3	0.739509
513	5	1.45002
514	3	0.599602
515	5	1.33598
516	3	0.849522
517	4	1.05695
518	2	0.244459
519	7	1.70215
520	3	0.871995
521	1	0
522	6	1.52355
523	10	1.95795
524	1	0
525	1	0
526	3	1.04422
527	2	0.685256
528	3	1.0918
529	4	0.996351
530	0	0
531	2	0.297372
532	5	1.33691
533	2	0.669078
534	1	0
535	5	1.26186
536	1	0
537	4	0.951096
538	4	1.33141
539	2	0.692937
540	5	1.08551
541	4	1.35331
542	8	1.76961
543	3	0.584257
544	6	1.3935
545	2	0.561624
546	8	1.84862
547	2	0.683592
548	2	0.0429769
549	4	1.18781
550	5	1.29603
551	1	0
552	2	0.531335
553	3	0.907058
554	5	1.50841
555	3	0.311186
556	2	0.692588
557	4	1.13894
558	6	1.48445
559	4	1.14975
560	2	0.686306
561	3	1.08128
562	2	0.450132
563	5	1.34271
564	8	1.93458
565	2	0.687383
566	4	1.19818
567	3	0.47214
568	4	1.09063
569	2	0.266497
570	4	1.1356
571	3	0.793275
572	2	0.502836
573	3	0.784389
574	5	1.32404
575	2	0.368336
576	3	0.996622
577	2	0.691718
578	1	0
579	6	1.37192
580	7	1.84103
581	2	0.674834
582	7	1.60413
583	0	0
584	3	0.776561
585	3	1.01089
586	6	1.27162
587	3	0.952148
588	7	1.26289
589	1	0
590	8	1.63162
591	3	0.69496
592	2	0.67117
593	5	1.38512
594	2	0.687957
595	6	1.67976
596	5	1.0058
597	1	0
598	2	0.368981
599	6	1.56419
600	1	0
601	2	0.677312
602	2	0.688281
603	4	1.09463
604	5	1.25169
605	5	1.46274
606	8	1.68801
607	5	1.46525
608	5	1.23368
609	4	1.3248
610	3	0.772589
611	6	1.3723
612	5	1.39178
613	5	1.21028
614	1	0
615	5	1.46201
616	5	1.54037
617	2	0.419324
618	9	1.90465
619	4	1.36879
620	9	2.10169
621	5	1.49456
622	8	1.76972
623	2	0.508291
624	1	0
625	5	1.53548
626	3	0.459306
627	5	1.27431
628	7	1.62293
629	9	1.79483
630	7	1.77986
631	3	0.67985
632	4	1.32147
633	3	1.09846
634	2	0.57834
635	7	1.83583
636	2	0.439876
637	7	1.78345
638	6	1.62199
639	1	0
640	4	1.16487
641	4	0.846292
642	3	0.889795
643	4	1.26696
644	3	0.95311
645	2	0.690026
646	7	1.603
647	2	0.586255
648	3	0.944932
649	3	0.600381
650	3	0.713506
651	6	1.69285
652	2	0.660904
653	2	0.69293
654	5	1.36269
655	4	1.10153
656	2	0.473607
657	3	1.00977
658	6	1.30767
659	2	0.453405
660	1	0
661	6	1.55259
662	5	1.29013
663	4	1.00442
664	0	0
665	5	1.01871
666	3	1.00155
667	2	0.622698
668	1	0
669	2	0.687673
670	3	1.04057
671	6	1.64867
672	5	1.2306
673	7	1.56257
674	3	1.06136
675	3	1.03311
676	2	0.598889
677	8	1.58969
678	4	1.15832
679	5	0.96666
680	2	0.688862
681	2	0.684752
682	7	1.67316
683	11	2.09975
684	3	1.06241
685	4	1.11391
686	3	0.960792
687	2	0.553266
688	2	0.448067
689	4	1.02575
690	4	1.19566
691	4	1.26356
692	7	1.64875
693	3	1.09772
694	4	0.845885
695	4	1.32881
696	3	1.00477
697	6	1.7008
698	4	1.2523
699	3	0.845804
700	7	1.5119
701	2	0.503525
702	3	0.783452
703	2	0.586128
704	4	1.17815
705	5	1.46256
706	5	1.34668
707	3	0.951475
708	7	1.66964
709	1	0
710	10	1.9987
711	4	1.27994
712	6	1.68399
713	5	1.2366
714	2	0.633925
715	1	0
716	3	1.08504
717	3	0.945837
718	2	0.692671
719	4	1.23458
720	3	0.947602
721	6	1.6816
722	7	1.70206
723	4	1.21624
724	5	1.27907
725	4	0.898706
726	2	0.671887
727	8	1.70923
728	3	0.903577
729	4	1.33881
730	3	0.649961
731	2	0.686504
732	1	0
733	6	1.49705
734	8	1.69372
735	4	0.465887
736	3	0.924701
737	1	0
738	4	1.07344
739	1	0
740	5	1.24917
741	4	0.796484
742	4	0.924507
743	2	0.308493
744	3	1.00133
745	1	0
746	4	1.19206
747	2	0.415166
748	3	0.726103
749	3	0.914159
750	1	0
751	1	0
752	5	1.44419
753	2	0.384878
754	4	1.00919
755	5	1.48307
756	5	1.53028
757	3	0.389764
758	3	1.01381
759	4	1.34993
760	1	0
761	2	0.289765
762	3	1.08533
763	4	1.29977
764	8	1.5567
765	2	0.571517
766	2	0.548538
767	3	0.683246
768	1	0
769	3	1.08979
770	8	1.76138
771	4	1.24367
772	3	0.710936
773	3	1.08592
774	2	0.685499
775	2	0.602749
776	3	1.06107
777	5	1.13274
778	4	0.973268
779	6	1.71524
780	3	0.705531
781	7	1.45971
782	4	1.11122
783	6	1.23651
784	1	0
785	4	1.26314
786	3	1.01761
787	5	1.43103
788	0	0
789	7	1.7896
790	5	1.41845
791	2	0.549972
792	7	1.71317
793	4	0.844958
794	5	1.24553
795	4	1.10232
796	3	0.965638
797	1	0
798	3	1.02616
799	3	0.815065
800	4	1.14441
801	1	0
802	3	0.947263
803	7	1.36529
804	6	1.61393
805	7	1.74353
806	2	0.539333
807	4	1.14914
808	5	1.30246
809	3	0.969784
810	3	0.938293
811	8	1.71953
812	4	1.22893
813	6	1.59137
814	3	0.817715
815	5	1.41481
816	4	1.25759
817	3	0.871246
818	6	1.40931
819	8	1.7901
820	6	1.64382
821	7	1.46334
822	7	1.56819
823	5	1.38527
824	3	0.526766
825	4	1.25711
826	1	0
827	4	1.296
828	2	0.356721
829	2	0.635477
830	4	1.24562
831	5	1.55287
832	4	1.05977
833	3	1.07157
834	3	0.635545
835	4	1.26705
836	3	0.678831
837	3	1.0334
838	3	0.968044
839	3	0.949374
840	3	0.775914
841	0	0
842	3	1.09425
843	3	0.691139
844	5	1.09009
845	3	0.926688
846	2	0.608291
847	2	0.675974
848	7	1.85892
849	0	0
850	1	0
851	2	0.365355
852	5	1.59991
853	4	1.10268
854	3	1.09192
855	2	0.684802
856	3	1.03665
857	2	0.678694
858	3	0.976705
859	2	0.436115
860	2	0.486288
861	5	1.19419
862	4	1.17544
863	4	1.30494
864	2	0.549622
865	3	1.07807
866	5	1.31015
867	4	1.26243
868	4	1.0711
869	6	1.64354
870	6	1.44824
871	4	1.19413
872	7	1.46003
873	3	1.07958
874	3	1.03276
875	7	1.78929
876	2	0.223157
877	0	0
878	4	1.16762
879	4	1.26897
880	5	1.02032
881	2	0.472641
882	2	0.686204
883	4	1.2453
884	4	1.09771
885	2	0.672283
886	9	1.89581
887	2	0.509504
888	6	1.52454
889	6	1.30773
890	7	1.74035
891	3	0.320102
892	6	1.60049
893	7	1.76019
894	2	0.397186
895	4	0.931255
896	7	1.43286
897	6	1.51182
898	4	1.23867
899	4	1.02746
900	6	1.6397
901	1	0
902	1	0
903	6	1.55565
904	3	0.795259
905	7	1.61027
906	5	1.34198
907	2	0.646258
908	5	0.913551
909	4	1.16679
910	3	0.993683
911	5	1.45188
912	6	1.40232
913	3	0.862868
914	3	0.762198
915	4	1.18178
916	2	0.69228
917	5	1.55944
918	5	1.44806
919	3	1.02751
920	3	0.956514
921	7	1.78463
922	3	0.894849
923	4	0.785711
924	3	0.928307
925	5	1.21181
926	2	0.609714
927	2	0.68645
928	4	1.23551
929	3	1.07663
930	7	1.71509
931	4	1.34989
932	3	0.885992
933	3	0.88987
934	6	1.59829
935	7	1.61323
936	2	0.467131
937	4	1.07201
938	3	0.895761
939	3	1.03759
940	2	0.5118
941	3	1.07673
942	5	1.13308
943	4	1.29522
944	4	1.01113
945	4	1.10341
946	6	1.58525
947	3	0.587159
948	4	1.16611
949	3	0.782284
950	3	1.03817
951	4	1.21312
952	5	1.43205
953	8	1.50559
954	5	1.23941
955	2	0.633359
956	6	1.50038
957	3	1.08248
958	3	1.08624
959	3	0.792534
960	6	1.44157
961	7	1.83738
962	3	0.730028
963	5	1.45374
964	3	0.894181
965	5	1.2439
966	3	0.456334
967	8	1.54695
968	4	1.01938
969	5	1.20682
970	6	1.71244
971	5	1.13905
972	9	1.82148
973	4	1.28542
974	0	0
975	4	1.12315
976	4	1.13306
977	5	1.2347
978	3	0.935262
979	5	1.45642
980	3	0.849671
981	4	1.07923
982	4	1.30128
983	5	1.3973
984	2	0.593629
985	2	0.0546058
986	2	0.679347
987	3	1.01742
988	3	0.93124
989	4	1.31144
990	3	0.862454
991	7	1.80535
992	2	0.676664
993	3	1.07792
994	3	0.837248
995	4	0.955898
996	8	1.90126
997	5	1.39729
998	2	0.618353
999	2	0.693094
1000	2	0.679348

[truncated: 29 more sheets: E55R34p3-11d1-1, E53R34p3-9d1-1, E53R34p3-10d1-2, E53R34p3-11d1-3, E52R34p3-10d1-3, E52R34p3-9d1-2, E51R34p3-10d1-4, E51R34p3-9d1-3, E51R34p3-8d1-2, E53R35p3-10d1-1, E53R35p3-11d1-2, E53R33p3-9d1-2, E53R33p3-10d1-3, E53R32p3-8d1-2, E53R32p3-9d1-3, E53R32p3-10d1-4, E53R31p3-7d1-2, E53R31p3-8d1-3, E53R31p3-9d1-4, E53R31p3-10d1-5 …]
