# Supplementary material for: Viruses Roll the Dice: The Stochastic Behavior of Viral Genome Molecules Accelerates Viral Adaptation at the Cell and Tissue Levels
Source: PLoS Biol. 2015 Mar 17;13(3):e1002094. doi: 10.1371/journal.pbio.1002094 (PMC4364534; doi:10.1371/journal.pbio.1002094)
Supplement: S4 Data — (XLS) [file pbio.1002094.s004.xls]

## Sheet: gRNA-15
relative efficiency of vRNA synthesis of a variant to wild-type	variant vRNA accumulated in 1000 cells	standard error	wild-type vRNA accumulated in 1000 cells	standard error	ratio of variant to wild-type	standard error
0.1 : 1	31475701	3200349	2633650613	34236696	0.0119677	0.00136257
0.2 : 1	63127879	6260338	2647735965	33798918	0.0238747	0.00266871
0.3 : 1	80296127	7750860	2678660265	29573701	0.0300085	0.00321934
0.4 : 1	100239287	10126589	2708620579	28647861	0.0370475	0.0041004
0.5 : 1	156160679	13175239	2642978828	28173368	0.0591396	0.00557477
0.6 : 1	236402282	16957461	2567479271	29020903	0.0921562	0.00760582
0.7 : 1	358289605	18636966	2467447186	28458085	0.145309	0.00923406
0.8 : 1	636559517	25145174	2170128695	33095993	0.293562	0.0159446
0.9 : 1	1007297125	28790767	1821262044	31526405	0.553494	0.025077
1 : 1	1471870644	28462720	1494699887	26723006	0.985355	0.0361321
1.1 : 1	1993749287	31043236	1142831802	27850054	1.74621	0.0682812
1.2 : 1	2520251461	34744350	869537905	28132913	2.90263	0.132278
1.3 : 1	2952200951	37342469	690305722	27584795	4.28549	0.222611
1.4 : 1	3358481402	41680911	576678995	28905506	5.84202	0.364718
1.5 : 1	3747720321	44094013	468363448	27695127	8.03508	0.567536
