# Supplementary material for: Viruses Roll the Dice: The Stochastic Behavior of Viral Genome Molecules Accelerates Viral Adaptation at the Cell and Tissue Levels
Source: PLoS Biol. 2015 Mar 17;13(3):e1002094. doi: 10.1371/journal.pbio.1002094 (PMC4364534; doi:10.1371/journal.pbio.1002094)
Supplement: S5 Data — (XLS) [file pbio.1002094.s005.xls]

## Sheet: RCform-15
relative efficiency of RC formation of a variant to wild-type	variant vRNA accumulated in 1000 cells	standard error	wild-type vRNA accumulated in 1000 cells	standard error	ratio of variant to wild-type	standard error
0.1 : 1	6.29046e+07	1.35412e+07	2.70686e+09	2.92163e+07	0.0232667	0.00513048
0.2 : 1	1.28694e+08	1.94812e+07	2.65737e+09	2.89289e+07	0.0484828	0.00767892
0.3 : 1	1.39648e+08	2.05594e+07	2.6803e+09	2.94057e+07	0.0521641	0.0080814
0.4 : 1	1.72491e+08	2.2455e+07	2.71041e+09	2.85899e+07	0.063714	0.00882302
0.5 : 1	2.47359e+08	2.43444e+07	2.62724e+09	3.02459e+07	0.0942458	0.0101376
0.6 : 1	2.76373e+08	2.41277e+07	2.64263e+09	2.7876e+07	0.104675	0.0100874
0.7 : 1	4.26926e+08	2.63514e+07	2.5072e+09	2.84492e+07	0.170406	0.0122611
0.8 : 1	6.79812e+08	2.77535e+07	2.27269e+09	2.94133e+07	0.299318	0.0158578
0.9 : 1	9.89853e+08	2.98071e+07	1.95329e+09	3.08202e+07	0.507107	0.0227656
1 : 1	1.48467e+09	2.99401e+07	1.49416e+09	2.97538e+07	0.994429	0.039553
1.1 : 1	1.94892e+09	2.85747e+07	1.02688e+09	2.82926e+07	1.90008	0.0794532
1.2 : 1	2.25785e+09	2.5547e+07	7.36262e+08	2.52391e+07	3.07141	0.139256
1.3 : 1	2.45535e+09	2.2939e+07	5.23946e+08	2.20326e+07	4.69637	0.241177
1.4 : 1	2.64136e+09	2.0335e+07	3.49809e+08	1.98781e+07	7.57872	0.492117
1.5 : 1	2.73711e+09	1.83481e+07	2.53976e+08	1.78665e+07	10.8357	0.839317
