# Supplementary material for: Viruses Roll the Dice: The Stochastic Behavior of Viral Genome Molecules Accelerates Viral Adaptation at the Cell and Tissue Levels
Source: PLoS Biol. 2015 Mar 17;13(3):e1002094. doi: 10.1371/journal.pbio.1002094 (PMC4364534; doi:10.1371/journal.pbio.1002094)
Supplement: S6 Data — (XLS) [file pbio.1002094.s006.xls]

## Sheet: YC05
E=5×10^Ef
R=3×10^Rf
p=3×10^pf
d=1×10^df
Ef	Rf	pf	df	number of variant RNA in 1000 cells	standard error	number of wild-type RNA in 1000 cells	standard error
0	4	-11	6	3.89945e+10	1.59889e+09	7.806e+10	2.30818e+09
0	4	-10	5	1.08491e+10	4.80304e+08	2.68931e+10	6.92245e+08
0	4	-9	4	3.34878e+09	1.47766e+08	8.22873e+09	2.13741e+08
0	4	-8	3	8.60918e+08	4.08829e+07	2.71271e+09	6.1271e+07
0	4	-7	2	1.56218e+08	8.68532e+06	8.54626e+08	1.37184e+07
0	4	-6	1	2.03756e+07	1.46761e+06	1.83423e+08	3.00575e+06
1	4	-11	5	4.44485e+10	1.56021e+09	7.17713e+10	2.19905e+09
1	4	-10	4	1.12768e+10	4.45954e+08	2.52696e+10	6.56749e+08
1	4	-9	3	2.14794e+09	9.55445e+07	8.40429e+09	1.48176e+08
1	4	-8	2	2.11052e+08	1.34408e+07	2.13459e+09	2.46944e+07
1	4	-7	1	1.83357e+07	1.45538e+06	2.55769e+08	3.13463e+06
2	4	-11	4	2.12989e+10	1.02046e+09	8.52131e+10	1.58544e+09
2	4	-10	3	2.18211e+09	1.3676e+08	2.12808e+10	2.53977e+08
2	4	-9	2	1.97581e+08	1.46128e+07	2.56834e+09	3.04124e+07
2	4	-8	1	1.6514e+07	1.36592e+06	2.59465e+08	3.02321e+06
3	1	-11	6	6.88248e+08	2.33036e+07	1.30422e+09	3.43827e+07
3	1	-10	5	1.99174e+08	6.60126e+06	3.8476e+08	9.69279e+06
3	1	-9	4	3.7136e+07	1.15968e+06	1.10076e+08	1.90271e+06
3	1	-8	3	4.6361e+06	137128	1.82697e+07	266476
3	1	-7	2	463363	13471.6	1.92698e+06	27298.1
3	1	-6	1	41725	1357.77	191535	3011.68
3	2	-11	5	2.11301e+09	7.68113e+07	5.78144e+09	1.16963e+08
3	2	-10	4	3.15873e+08	1.25922e+07	1.57716e+09	2.19281e+07
3	2	-9	3	3.1014e+07	1.28045e+06	2.31118e+08	2.64141e+06
3	2	-8	2	2.72263e+06	135908	2.41232e+07	279594
3	2	-7	1	278693	13744.3	2.31715e+06	31169.7
3	3	-11	4	2.56451e+09	1.34943e+08	1.91677e+10	2.47217e+08
3	3	-10	3	2.16152e+08	1.30383e+07	2.53278e+09	2.73588e+07
3	3	-9	2	1.83893e+07	1.26136e+06	2.60125e+08	2.61673e+06
3	3	-8	1	1.587e+06	122902	2.57164e+07	290984
3	4	-11	3	1.94535e+09	1.42178e+08	2.57156e+10	3.03766e+08
3	4	-10	2	1.64688e+08	1.37975e+07	2.6349e+09	2.89663e+07
3	4	-9	1	1.57071e+07	1.39307e+06	2.50752e+08	3.52638e+06
3	5	-11	2	1.58068e+09	1.40955e+08	2.63841e+10	2.94283e+08
3	5	-10	1	1.38141e+08	1.36954e+07	2.58301e+09	3.28174e+07
3	6	-11	1	1.33925e+09	1.3597e+08	2.59728e+10	3.24545e+08
4	4	-11	2	1.25499e+08	1.22913e+07	2.71644e+09	2.68054e+07
4	4	-10	1	1.17181e+07	1.20106e+06	2.6308e+08	3.00989e+06
5	4	-11	1	1.01838e+07	1.1053e+06	2.59035e+08	3.21298e+06
